# Supplementary material for: Novel mouse models based on intersectional genetics to identify and characterize plasmacytoid dendritic cells
Source: Nat Immunol. 2023 Mar 16;24(4):714–28. doi: 10.1038/s41590-023-01454-9 (PMC10063451; doi:10.1038/s41590-023-01454-9)
Supplement: Supplementary file 7 — The first spreadsheet gives the absolute numbers of DC types in the spleen early during MCMV infection. These data are derived from the spectral flow cytometry experiments. For each spleen, the percentage of each DC type within the live cell spectral flow cytometry gate was retrieved from the analysis illustrated in Extended Data Fig. 5 and multiplied by the absolute number of viable cells. Statistical analyses were performed using the unpaired Student’s t-test. The subsequent spreadsheets give the metadata for the scRNA-seq experiment. Specifically, the second sheet lists the names of each of the following sheets and describes their content. The third sheet indicates, for each cell, the experimental condition (‘time point’), the identity of the mouse from which it was isolated (‘mouse_ID’), its initial sorting phenotype, the results of the QCs, its belonging to Seurat or Rphenograph clusters for the different analyses performed, its final assignment to a DC type and activation state, and its fluorescence intensity for the cell-surface markers used for sorting. Gene markers for Seurat clusters, and the lists of DEGs between Seurat clusters or subclusters, according to the different bioinformatics analyses performed, are given in the following spreadsheets, as are the signatures used for the sgCMap analyses, as listed and described in the second sheet. [file 41590_2023_1454_MOESM7_ESM.xlsx]

## Sheet: Description_of_file_content
The first spreadsheet gives the absolute numbers of DC types in the spleen early during MCMV infection. These data are derived from the spectral flow cytometry experiments. For each spleen, the percentages of each DC type within the live cell spectral flow cytometry gate was retrieved from the analysis illustrated in Extended Data Fig. 5 and multiplied by the absolute number of viable cells. Stat…
The second spreadsheet gives the antibody panels used for the immunohistofluorescence (IHF) analyses, for each of the corresponding figure.
The subsequent spreadsheets give the metadata for the single cell RNA sequencing experiment.
Specifically, the third sheet lists the names of each of the following sheets and describes their content.
The fourth sheet indicates, for each cell, the experimental condition (“timepoint”), the identity of the mouse it was isolated from (“mouse_ID”), its initial sorting phenotype, the results of the quality controls, its belonging to Seurat or Rphenograph clusters for the different analyses performed, its final assignment to a DC type and activation state, and its fluorescence intensity for the cell…
The following spreadsheets give the gene markers for Seurat clusters, and the lists of genes differentially expressed between Seurat clusters or sub-clusters, according to the different bioinformatics analyses performed, as well as the signatures used for the CMAP analyses, as listed and described in the third sheet.

## Sheet: splenic DC absolute numbers
	cDC1				cDC2				pDC				tdTneg pDC
conditions	NI	36h	48h		NI	36h	48h		NI	36h	48h		NI	36h	48h
	67518	60652	74055		515467	443177	160292		107631	87230	30650		4635	9197	5239
	135125	50445	35119		405374	303118	76091		198174	43242	51461		20759	5819	11822
	573320	42342	48239		707875	175883	343285		165137	29049	49820		29988	3618	6282
	495576	95995	77308.4		723541	269544	171231		166985	36154	19860		35199	4924	11246
		235942	132146			721120	388557			128023	41129			22667	8268
		103248	81964.8			573322	206798			88019				29215
		134043				510174				72814				22357
Mean	317885	103238	74805.3		588064	428048	224376		159482	69218.7	38584		22645.2	13971	8571.4
SEM	216563	46719.6	22334.3		127644	153028	94363.6		25925.4	28346	10663.2		9948.25	9236	2370.08
t-test	NI vs 36h, p=0.056, NS				NI vs 36h, p=0.188, NS				NI vs 36h, p=0.003***				NI vs 36h, p=0.261, NS
	NI vs 48h, p=0.044*				NI vs 48h, p=0.003***				NI vs 48h, p=2.6e-4****				NI vs 48h, p=0.054, NS
	36h vs 48h, p=0.368, NS				36h vs 48h, p=0.045*				36h vs 48h, p=0.098, NS				36h vs 48h, p=0.293, NS
	tDC				pDC like cells				Zbtb46+ Ly6D+ cells
conditions	NI	36h	48h		NI	36h	48h		NI	36h	48h
	22686	12926	4418		4148	5857	2980		8458	5692	3948
	16117	7947	8306		7763	3616	4791		9805	3256	4395
	50689.1	11895	8733		8507.91	2632	4936		6646	2213	6753
	33167.7	15372	31360.3		12306.6	3119	2928.35		6851	3597	1535
		27530.4	23114.2			9654.51	3227.12			7391	2733
		25312	12078.6			5870.07	2647.68			5281
		23210.4				4576.85				6625
Mean	30664.9	15134.1	14668.4		8181.37	5046.49	3585.03		7940	4865	3872.8
SEM	11263.4	6522.09	8379.26		2225.87	1783.46	852.317		1191.5	1579.71	1391.04
t-test	NI vs 36h, p=0.085, NS				NI vs 36h, p=0.102, NS				NI vs 36h, p=0.022*
	NI vs 48h, p=0.08, NS				NI vs 48h, p=0.012*				NI vs 48h, p=0.011 *
	36h vs 48h, p=0.549, NS				36h vs 48h, p=0.193, NS				36h vs 48h, p=0.398, NS

## Sheet: Antibody_panels_for_IHF
Figures 5a-b
Marker	primary Ab	secondary Ab
CD169	anti-CD169 Alexa Fluor 647 1/500
CD3	anti-CD3 eF450 1/300
CD11c	anti-CD11c purified 1/100	goat anti-hamster Alexa Fluor 594 1/500
tdT	anti-RFP purified 1/500	donkey anti-rabbit alexa Fluor 488 1/200
BST2	anti-BST2 purified 1/100	goat anti-rat Alexa Fluor 546 1/350
F4/80	anti-F4/80 biotin 1/200	Streptavidin Alexa Fluor 633 1/400
Figure 5c
Marker	primary Ab	secondary Ab
CD169	anti-CD169 Alexa Fluor 647 1/500
B220	anti-B220 Alexa Fluor 594 1/400
F4/80	anti-F4/80 biotin 1/200	Streptavidin Alexa Fluor 633 1/400
tdT	anti-RFP purified 1/500	donkey anti-rabbit Alexa Fluor 488 1/200
CD3	anti-CD3 purified 1/300	goat anti-hamster Rhodamine Red X 1/500
Figures 6c-d
Marker	primary Ab	secondary Ab
tdT	anti-RFP purified 1/500	donkey anti-rabbit Alexa Fluor 647 1/500
CD169	anti-CD169 biotin 1/500	Streptavidin EF450 1/400
CD3	anti-CD3 purified 1/300	goat anti-hamster Alexa Fluor 594 1/500
YFP	anti-GFP Alexa Fluor 488 1/200
Figure 7a
Marker	primary Ab	secondary Ab
tdT	anti-RFP purified 1/500	donkey anti-rabbit Alexa Fluor 647 1/500
CD169	anti-CD169 biotin 1/500	Streptavidin EF450 1/400
CD3	anti-CD3 purified 1/300	goat anti-hamster Alexa Fluor 594 1/500
Figure 7d
Marker	primary Ab	secondary Ab
tdT	anti-RFP purified 1/500	donkey anti-rabbit Alexa Fluor 594 1/500
CD169	anti-CD169 biotin 1/500	Streptavidin EF450 1/400
IE-1 MCMV	anti-IE-1 purified 1/1000	anti-mouse IgG2a Alexa Fluor 633 1/2500
Extended data Figure 8a
Marker	primary Ab	secondary Ab
CD169	anti-CD169 Alexa Fluor 647 1/500
CD3	anti-CD3 eF450 1/300
CD11c	anti-CD11c purified 1/100	goat anti-hamster Alexa Fluor 594 1/500
tdT	anti-RFP purified 1/500	donkey anti-rabbit alexa Fluor 488 1/200
BST2	anti-BST2 purified 1/100	goat anti-rat Alexa Fluor 546 1/350
Extended data Figures 8b-d
Marker	primary Ab	secondary Ab
EpCAM	anti-EpCAM EF450 1/200
CD3	anti-CD3 Alexa Fluor 488 1/300
tdT	anti-mCherry purified 1/500	donkey anti-rabbit Alexa Fluor 594 1/500
B220	anti-B220 Alexa Fluor 647 1/400
		0

## Sheet: Content_of_next_sheets
Data_sheet_number	Data_sheet_name	Data_sheet_name	Dataset to which it applies	Description
2	complete_metadata	complete_metadata	All (NI_dataset; initial_full_dataset; clean_full_dataset)	RANK; Cell_ID; Plate_ID; BC_ID; timepoint; mouse_ID (orange_highlight); Sorting_phenotype; QC_output (grey_highlight); NI_dataset_analysis(yellow_highlights); initial_full_dataset_analysis(pink_highlight); clean_full_dataset_analysis(green_highlights); index_sorting_values
3	NI_C0_markers_pDC	NI_C(I)_markers_pDC	NI_dataset	Gene markers for NI Seurat cluster C(I); pDC markers highlighted
4	NI_C1_markers-pDC-like	NI_C(II)_markers-pDC-like	NI_dataset	Gene markers for NI Seurat cluster C(II); pDC-like cell markers highlighted
5	NI_C2_markers_cDC2	NI_C(III)_markers_cDC2	NI_dataset	Gene markers for NI Seurat cluster C(III); cDC2 markers highlighted
6	NI_C3_markers_cDC1	NI_C(IV)_markers_cDC1	NI_dataset	Gene markers for NI Seurat cluster C(IV); cDC1 markers highlighted
7	NI_C4_markers	NI_C(V)_markers	NI_dataset	Gene markers for NI Seurat cluster C(V)
8	NI_C5_markers_cDC2	NI_C(VI)_markers_cDC2	NI_dataset	Gene markers for NI Seurat cluster C(VI); cDC2 markers highlighted
9	NI_C6_markers_pDC-like	NI_C(VII)_markers_pDC-like	NI_dataset	Gene markers for NI Seurat cluster C(VII); pDC-like cell markers highlighted
10	Reizis_Tussiwand_signatures_UP	Reizis_Tussiwand_signatures_UP	NI_dataset	sgCMAP positive signatures computed from independent gene expression profiling data, for tDC, Esam+ cDC2, cDC1 and pDC (each DC types compared to all others; bulk RNA-seq data from Reizis Laboratory, PMID: 26903243; GEO series number: GSE76132), and for pDC_vs_pDClike (scRNA-seq data from Tussiwand Laboratory, PMID: 29925996)
11	Reizis_Tussiwand_signatures_DN	Reizis_Tussiwand_signatures_DN	NI_dataset	sgCMAP negative signatures computed from independent gene expression profiling data, for tDC, Esam+ cDC2, cDC1 and pDC (each DC types compared to all others; bulk RNA-seq data from Reizis Laboratory, PMID: 26903243; GEO series number: GSE76132), and for pDC_vs_pDClike (scRNA-seq data from Tussiwand Laboratory, PMID: 29925996)
12	All_C0_markers_pDC	All_C(i)_markers_pDC	initial_full_dataset	Gene markers for initial_full_dataset Seurat cluster C(i); pDC markers highlighted
13	All_C1_markers_matDC	All_C(ii)_markers_matDC	initial_full_dataset	Gene markers for initial_full_dataset Seurat cluster C(ii); mature DC markers highlighted
14	All_C2_markers_pDClike_tDC	All_C(iii)_markers_pDClike_tDC	initial_full_dataset	Gene markers for initial_full_dataset Seurat cluster C(iii); pDC-like cell and tDC markers highlighted
15	All_C3_markers_pDClike_tDC	All_C(iv)_markers_pDClike_tDC	initial_full_dataset	Gene markers for initial_full_dataset Seurat cluster C(iv); pDC-like cell and tDC markers highlighted
16	All_C4_markers_cDC1	All_C(v)_markers_cDC1	initial_full_dataset	Gene markers for initial_full_dataset Seurat cluster C(v); cDC1 markers highlighted
17	All_C5_markers_cDC2	All_C(vi)_markers_cDC2	initial_full_dataset	Gene markers for initial_full_dataset Seurat cluster C(vi); cDC2 markers highlighted
18	All_C6_markers_mitotic_cells	All_C(vii)_markers_mitotic_cel	initial_full_dataset	Gene markers for initial_full_dataset Seurat cluster C(vii); mitosis markers highlighted
19	All_C7_markers_cDC2	All_C(viii)_markers_cDC2	initial_full_dataset	Gene markers for initial_full_dataset Seurat cluster C(viii); cDC2 markers highlighted
20	All_C8_markers_IFN-pDC	All_C(ix)_markers_IFN-pDC	initial_full_dataset	Gene markers for initial_full_dataset Seurat cluster C(ix); IFN-I-producing pDC markers highlighted
21	All_C9_markers_NK_or_T_cont	All_C(x)_markers_NK_or_T_cont	initial_full_dataset	Gene markers for initial_full_dataset Seurat cluster C(x); NK cells or T lymphocyte markers highlighted
22	All_C10_markers_NK_or_T_cont	All_C(xi)_markers_NK_or_T_cont	initial_full_dataset	Gene markers for initial_full_dataset Seurat cluster C(xi); NK cells or T lymphocyte markers highlighted
23	All_C11_markers_matDC	All_C(xii)_markers_matDC	initial_full_dataset	Gene markers for initial_full_dataset Seurat cluster C(xii); mature DC markers highlighted
24	All_C12_markers_macro_cont	All_C(xiii)_markers_macro_cont	initial_full_dataset	Gene markers for initial_full_dataset Seurat cluster C(xiii); macrophage markers highlighted
25	cMAP_relative_UP_signatures	cMAP_relative_UP_signatures	NI_dataset	sgCMAP positive signatures computed from the analysis of the NI_dataset, for all pairwise comparisons between pDC, pDC-like cells, tDC, cDC2 and cDC1
26	cMAP_relative_DOWN_signatures	cMAP_relative_DOWN_signatures	NI_dataset	sgCMAP negative signatures computed from the analysis of the NI_dataset, for all pairwise comparisons between pDC, pDC-like cells, tDC, cDC2 and cDC1
27	Clean_C0_markers_pDC	Clean_C0_markers_pDC	clean_full_dataset	Gene markers for clean_full_dataset Seurat cluster C0; pDC markers highlighted
28	Clean_C1_markers_matDC	Clean_C1_markers_matDC	clean_full_dataset	Gene markers for clean_full_dataset Seurat cluster C1; mature DC markers highlighted
29	Clean_C2_markers_pDC	Clean_C2_markers_pDC	clean_full_dataset	Gene markers for clean_full_dataset Seurat cluster C2; pDC markers highlighted
30	Clean_C3_markers_pDC-like_tDC	Clean_C3_markers_pDC-like_tDC	clean_full_dataset	Gene markers for clean_full_dataset Seurat cluster C3; pDC-like cell and tDC markers highlighted
31	Clean_C4_markers_cDC2	Clean_C4_markers_cDC2	clean_full_dataset	Gene markers for clean_full_dataset Seurat cluster C4; cDC2 markers highlighted
32	Clean_C5_markers_tDC_pDC-like	Clean_C5_markers_tDC_pDC-like	clean_full_dataset	Gene markers for clean_full_dataset Seurat cluster C5; pDC-like cell and tDC markers highlighted
33	Clean_C6_markers_tDC_cDC2	Clean_C6_markers_tDC_cDC2	clean_full_dataset	Gene markers for clean_full_dataset Seurat cluster C6; tDC and cDC2 markers highlighted
34	Clean_C7_markers_cDC1	Clean_C7_markers_cDC1	clean_full_dataset	Gene markers for clean_full_dataset Seurat cluster C7; cDC1 markers highlighted
35	Clean_C8_markers_pDC	Clean_C8_markers_pDC	clean_full_dataset	Gene markers for clean_full_dataset Seurat cluster C8; pDC markers highlighted
36	Clean_C9_markers_cDC1	Clean_C9_markers_cDC1	clean_full_dataset	Gene markers for clean_full_dataset Seurat cluster C9; cDC1 markers highlighted
37	Clean_C10_markers_matDC	Clean_C10_markers_matDC	clean_full_dataset	Gene markers for clean_full_dataset Seurat cluster C10; mature DC markers highlighted
38	Clean_C11_markers_cDC2	Clean_C11_markers_cDC2	clean_full_dataset	Gene markers for clean_full_dataset Seurat cluster C11; cDC2 markers highlighted
39	Clean_C12_markers_IFN-pDC	Clean_C12_markers_IFN-pDC	clean_full_dataset	Gene markers for clean_full_dataset Seurat cluster C12; IFN-I-producing pDC markers highlighted
40	qpDClike>qpDC	qpDClike>qpDC	clean_full_dataset	DEGs higher in quiescent pDC-like cells over quiescent pDC
41	qpDClike<qpDC	qpDClike<qpDC	clean_full_dataset	DEGs lower in quiescent pDC-like cells over quiescent pDC
42	apDClike>apDC	apDClike>apDC	clean_full_dataset	DEGs higher in activated pDC-like cells over activated pDC
43	apDClike<apDC	apDClike<apDC	clean_full_dataset	DEGs lower in activated pDC-like cells over activated pDC
44	Common_pDClike_vs_pDC	Common_pDClike_vs_pDC	clean_full_dataset	DEGs between pDC-like cells and pDC, conserved across activation states
45	atDC>apDClike	atDC>apDClike	clean_full_dataset	DEGs higher in activated tDC over activated pDC-like cells
46	atDC<apDClike	atDC<apDClike	clean_full_dataset	DEGs lower in activated tDC over activated pDC-like cells
47	qtDC>qpDClike	qtDC>qpDClike	clean_full_dataset	DEGs higher in quiescent tDC over quiescent pDC-like cells
48	qtDC<qpDClike	qtDC<qpDClike	clean_full_dataset	DEGs lower in quiescent tDC over quiescent pDC-like cells
49	common_tDC_vs_pDClike	common_tDC_vs_pDClike	clean_full_dataset	DEGs between tDC and pDC-like cells, conserved across activation states
50	qcDC2>qtDC	qcDC2>qtDC	clean_full_dataset	DEGs higher in quiescent cDC2 over quiescent tDC
51	intcDC2>inttDC	intcDC2>inttDC	clean_full_dataset	DEGs higher in intermediate cDC2 over intermediate tDC
52	acDC2>atDC	acDC2>atDC	clean_full_dataset	DEGs higher in activated cDC2 over activated tDC
53	qcDC2<qtDC	qcDC2<qtDC	clean_full_dataset	DEGs lower in quiescent cDC2 over quiescent tDC
54	intcDC2<inttDC	intcDC2<inttDC	clean_full_dataset	DEGs lower in intermediate cDC2 over intermediate tDC
55	acDC2<atDC	acDC2<atDC	clean_full_dataset	DEGs lower in activated cDC2 over activated tDC

## Sheet: complete_metadata
RANK	Cell_ID	Plate_ID	BC_ID	timepoint	mouse_ID	Sorting_phenotype	failed_either_QC (212)	Failed_mito_filter	Faild_QC_mincells	NI_dataset_belonging	NI_dataset_Seurat_clusters	NI_dataset_Rphenograph_cluster	NI_sgcMAP_tDC	NI_sgcMAP_cDC2	NI_sgcMAP_cDC1	NI_sgcMAP_pDC	NI_sgcMAP_pDC_vs_pDClike	NI_dataset_final_cell_type_assignment	initial_full_dataset_Seurat_clusters (res0.6_w_cont)	clean_full_dataset_inclusion	clean_full_dataset_Seurat_clusters	clean_full_dataset_Rphenograph_clusters	clean_full_dataset_sgCMAP_pDC_vs_pDClike	clean_full_dataset_sgCMAP_pDC_vs_tDC	clean_full_dataset_sgCMAP_pDC_vs_cDC2	clean_full_dataset_sgCMAP_pDC_vs_cDC1	clean_full_dataset_sgCMAP_pDClike_vs_tDC	clean_full_dataset_sgCMAP_pDClike_vs_cDC2	clean_full_dataset_sgCMAP_pDClike_vs_cDC1	clean_full_dataset_sgCMAP_tDC_vs_cDC2	clean_full_dataset_sgCMAP_tDC_vs_cDC1	clean_full_dataset_sgCMAP_cDC2_vs_cDC1	clean_full_dataset_final_cell_type	clean_full_dataset_final_activation_state	clean_full_dataset_final_cell_type_activation_state	FSC-A Mean	FSC-W Mean	FSC-H Mean	SSC-A Mean	SSC-W Mean	SSC-H Mean	Live_Dead UV-DAPI-A Mean	Autofluo V-BV605-A Mean	CD19 V-BV510-A Mean	Lin R-Alexa700-A Mean	SiglecH R-APC-A Mean	CCR9 G-PE-Cy7-A Mean	Ly6D V-BV421-A Mean	BST-2 V-BV785-A Mean
1307	pDC_plate20_BC1	20	1	48H	86	cDC1													xii	1	10	F	-0.719791554646394	-0.995468458040446	-0.868493697174472	-0.849505316929547	-1.05970556533366	-0.927871173065331	-0.848255569567045	1.00566561608885	-0.763036098425563	-0.713996833596824	cDC1	activated	activated_cDC1	160276	69918	150232	117953	67072	115252	241	155	229	-54	145	-21	28	262
1261	pDC_plate20_BC2	20	2	48H	86	cDC1													v	1	7	F	-0.669874599008457	-0.870685609003661	-0.818108974358974	-0.92690369837573	-1.05058463973367	-0.753219760886636	-1.09964979477679	0	-1.11862881727807	-0.998864055681753	cDC1	intermediate	intermediate_cDC1	154398	69425	145748	201035	68152	193319	482	72	356	238	88	442	140	533
1270	pDC_plate20_BC3	20	3	48H	86	cDC1													xii	1	10	F	-0.843418604642002	-1.0391671486263	-0.926014957264957	-0.864283376963351	0	-0.747729763166475	-0.757040773434216	0	-0.84154642196065	-0.816492266235151	cDC1	activated	activated_cDC1	152834	68522	146173	129482	66145	128290	274	124	182	12	140	-57	131	102
1260	pDC_plate20_BC4	20	4	48H	86	cDC1													v	1	7	F	-0.801687614539703	-0.972581968797722	-0.820234021339942	-0.816150723539308	0.901491274746565	0.533805684778171	-0.803562861213011	0	-1.13362563695747	-1.00484535291403	cDC1	intermediate	intermediate_cDC1	133362	71881	121590	189963	71480	174166	826	251	334	-66	435	84	84	1777
1265	pDC_plate20_BC5	20	5	48H	86	cDC1													xii	1	10	F	0	-1.00505759339185	-0.898963901299561	-0.855989732507329	0	0	-0.811725989016532	0	-0.864651272485581	-0.949514601451851	cDC1	activated	activated_cDC1	222516	71954	202668	198814	69431	187662	589	305	620	-2	158	237	138	186
1292	pDC_plate20_BC6	20	6	48H	86	cDC1													xii	1	10	F	-0.602650256853868	-0.896213456851358	-0.808890482714211	-0.787866327134374	0.709876795874094	-0.726041541541133	-0.747699223223467	0.833333333333333	-0.632996362284971	-0.719591809329718	cDC1	activated	activated_cDC1	183381	70879	169558	182385	70192	170288	525	162	337	90	-20	168	19	60
1255	pDC_plate20_BC7	20	7	48H	86	cDC1													xii	1	10	F	0	-1.02672740928013	-0.926014957264957	-0.869437172774869	0	0	-0.753997674761472	0.934639051478313	-0.700657504484609	-0.656975340196506	cDC1	activated	activated_cDC1	177323	70929	163840	139632	66871	136845	321	-86	645	21	57	-79	12	327
1256	pDC_plate20_BC8	20	8	48H	86	cDC1													xii	1	1	F	-0.787038317268723	-0.929632592008091	-0.826059982028577	-0.836523778359511	0.845844760072585	-0.76081023328711	-0.859463026228108	0	-0.807638129542677	-0.930570460369745	NA	NA	NA	168879	69455	159350	155267	67203	151415	214	69	253	42	155	32	117	349
1327	pDC_plate20_BC9	20	9	48H	86	cDC1													xii	1	10	F	-0.784733309356892	-1.00032573205161	-0.902533051832354	-0.842057851222623	0	-0.75113167959256	-0.683304253657292	0	-0.704036505792472	-0.760803291434349	cDC1	activated	activated_cDC1	194380	69160	184195	132779	66816	130235	511	148	212	-106	195	102	38	184
1257	pDC_plate20_BC10	20	10	48H	86	cDC1													vii	0																177678	70942	164139	150275	69728	141240	143	-281	351	-59	437	237	67	275
1288	pDC_plate20_BC11	20	11	48H	86	cDC1													xii	1	10	F	-0.749624629504233	-0.982897945932427	-0.862790560449273	-0.850782982996669	0	0	-0.69651113913409	0	-0.671598307640631	-0.804511278195489	cDC1	activated	activated_cDC1	191536	70453	178169	198642	68214	190843	602	88	225	-178	87	-49	74	68
1268	pDC_plate20_BC12	20	12	48H	86	cDC1													xii	1	10	F	-0.726903077532538	-0.969295066859397	-0.80919878529345	-0.805939818765504	0	-0.728244091419065	-0.704327165565273	0	-0.759520593469265	-0.737006406154964	cDC1	activated	activated_cDC1	144004	68850	137072	131919	66341	130319	423	109	257	382	138	239	84	189
1315	pDC_plate20_BC13	20	13	48H	86	cDC2													ii	1	1	E	-0.694691397854122	-0.831988914883461	-0.74921222698125	-0.728120656151459	0	-0.685604169407512	-0.723220059809692	0	-0.607142857142857	0	cDC2	activated	activated_cDC2	166813	72932	149897	102825	69977	96300	163	-87	254	134	42	1287	164	566
1264	pDC_plate20_BC14	20	14	48H	86	cDC2													ii	1	1	E	-0.781988985017875	-0.991640254201975	-0.912830702719829	-0.824540514625976	0	-0.894539092689727	-0.688103819648095	-0.946758217019361	-0.495913466692395	0.564845871996515	cDC2	activated	activated_cDC2	159333	69195	150907	136399	66871	133676	312	-3	219	111	115	101	34	388
1258	pDC_plate20_BC15	20	15	48H	86	cDC2													vi	1	4	E	-0.65792793648055	-0.999354591229599	-0.935712718918482	-0.766431521793793	-1.19935737382833	-1.30136711307372	-0.704961373143628	-1.23810595827705	0	0.956890650760174	cDC2	intermediate	intermediate_cDC2	194024	69908	181891	137630	67474	133678	-32	-123	388	39	47	105	82	146
1296	pDC_plate20_BC16	20	16	48H	86	cDC2													xii	1	1	E	-0.75633133656582	-0.918820189717614	-0.849790982796949	-0.832869764397906	0	-0.719982605678132	-0.722827914747815	0	-0.634920634920635	-0.646616541353383	cDC2	activated	activated_cDC2	101605	67925	98031	86326	64947	87110	125	-52	164	61	20	1	24	-65
1277	pDC_plate20_BC17	20	17	48H	86	cDC2													ii	1	1	E	-0.823610301939032	-0.811783502743604	-0.71903493235382	-0.748666752806976	0	0	-0.588316244173892	0.94795887738256	-0.584511123975329	0	cDC2	activated	activated_cDC2	149941	68973	142470	120052	67127	117207	403	-29	222	88	28	351	11	365
1311	pDC_plate20_BC18	20	18	48H	86	cDC2													vi	1	4	E	0	-0.932650390470288	-0.83307333456478	-0.741709019803824	-1.18018773962043	-0.963351803564556	-0.731658559748845	0	0	0.781112845147538	cDC2	intermediate	intermediate_cDC2	206026	71954	187649	138334	70680	128266	262	44	322	-26	120	1292	102	823
1297	pDC_plate20_BC19	20	19	48H	86	cDC2													ii	1	1	E	-0.762206122816368	-0.996836312871063	-0.90504180344061	-0.795614829648453	0	0	0	0	0	0	cDC2	activated	activated_cDC2	172610	73010	154940	132482	70201	123678	-53	40	276	305	58	126	56	42
1284	pDC_plate20_BC20	20	20	48H	86	cDC2													ii	1	1	E	0	-0.987098059342082	-0.885138869647537	-0.801748901195396	-1.00039567216515	-0.908947017048124	-0.77774639229382	-0.957901846015308	0	0	cDC2	activated	activated_cDC2	110490	69343	104424	121587	67332	118343	72	-191	168	132	-92	102	62	24
1254	pDC_plate20_BC21	20	21	48H	86	cDC2													vi	1	4	E	-0.774495788956892	-1.01750062953034	-0.999597454882237	-0.814326454484522	-0.969512777482161	-1.11683544824427	-0.674102471365556	-1.26662164190305	0	0.849184871228048	cDC2	intermediate	intermediate_cDC2	177362	69060	168311	154159	67277	150170	302	94	242	-68	109	192	125	92
1305	pDC_plate20_BC22	20	22	48H	86	cDC2													ii	1	1	E	-0.667892176655166	-0.956289355738603	-0.879425029920302	-0.820744054845348	0	-0.795632448118698	-0.751900256995067	-0.833333333333333	0	0	cDC2	activated	activated_cDC2	135540	70150	126625	100657	67086	98332	62	0	115	-145	-11	155	61	71
1259	pDC_plate20_BC23	20	23	48H	86	cDC2													vi	1	4	E	-0.634442611415281	-0.862706564222995	-0.783052112956998	-0.6794150026952	-1.31540529109192	-1.18751043563978	-0.698735455193925	0	0	0	cDC2	intermediate	intermediate_cDC2	171035	68569	163468	146214	66238	144664	209	13	168	34	41	651	83	495
1313	pDC_plate20_BC24	20	24	48H	86	cDC2													xiii	0																177349	70219	165520	143096	65700	142738	-66	62	188	51	54	562	44	387
1321	pDC_plate20_BC25	20	25	48H	86	tDC													ii	1	1	D	-0.863631591863714	-1.04826645240656	-0.936351451631731	-0.793830254382057	0	-0.695210746128156	-0.670601128855423	0.94927209965481	0.597708025128106	0	tDC	activated	activated_tDC	158718	71600	145277	165873	68756	158106	201	-10	319	3	61	569	149	400
1276	pDC_plate20_BC26	20	26	48H	86	tDC													ii	1	1	D	-0.706864333126001	-0.841990777234712	-0.800713549503509	-0.776533130525454	0	0	-0.670959964298145	0	-0.552863003223201	0	tDC	activated	activated_tDC	148937	69610	140220	187774	67668	181859	241	136	345	446	37	438	61	162
1314	pDC_plate20_BC27	20	27	48H	86	tDC													x	0																180579	70186	168616	139096	68308	133452	563	105	198	408	79	590	71	97
1291	pDC_plate20_BC28	20	28	48H	86	tDC													ii	1	1	D	-0.822172437622845	-0.995280854858696	-0.834207091143719	-0.791971509559315	0.712953488054794	0	-0.633519952367245	0.997185952273751	0.742236444330096	0.587218045112782	tDC	activated	activated_tDC	171848	69815	161314	129343	66338	127779	202	60	128	124	39	1389	35	189
1342	pDC_plate20_BC29	20	29	48H	86	tDC													xi	0																234734	71388	215492	181048	68720	172659	792	42	322	210	232	564	100	191
1339	pDC_plate20_BC30	20	30	48H	86	tDC													ii	1	1	D	-0.780516193355164	-1.02574761157489	-0.863325670464909	-0.818703489635268	0.759554118401484	-0.712645380549139	-0.699325565378739	0	0	-0.539097744360902	tDC	activated	activated_tDC	122363	72042	111312	202390	69915	189714	306	110	120	169	68	940	143	302
1325	pDC_plate20_BC31	20	31	48H	86	tDC	1	1												0																152910	68590	146101	106299	65110	106994	118	-138	379	158	83	1399	20	294
1267	pDC_plate20_BC32	20	32	48H	86	tDC													x	0																164851	70354	153562	158114	69007	150160	682	-15	374	6	247	568	127	109
1263	pDC_plate20_BC33	20	33	48H	86	tDC													ii	1	1	D	-0.745209274549821	-1.0113611948616	-0.91180994899759	-0.843133573760071	0	-0.823183286197608	-0.686057123347223	0	0.599503298242605	0.659561330160159	tDC	activated	activated_tDC	165674	72534	149689	148252	68624	141581	196	-132	459	136	40	314	38	58
1322	pDC_plate20_BC34	20	34	48H	86	tDC													ii	1	1	D	-0.805070938622542	-1.00250192895991	-0.805636449406148	-0.766615085613842	1.17021407228521	0.587033576270942	0	0.833333333333333	-0.625683768930054	-0.591729323308271	tDC	activated	activated_tDC	163152	69584	153660	103282	67286	100596	131	46	188	11	76	654	99	530
1280	pDC_plate20_BC35	20	35	48H	86	tDC													ii	1	1	D	-0.757928770272469	-1.01370458623731	-0.881210627383523	-0.817426916283013	-0.973680979083951	-0.81473174583589	-0.754636187986621	0.833333333333333	-0.565695060854899	0	tDC	activated	activated_tDC	156596	70340	145901	160137	67747	154910	88	94	372	-34	-55	421	23	443
1290	pDC_plate20_BC36	20	36	48H	86	tDC													x	0																203611	72446	184191	163943	70671	152031	723	4	322	55	316	359	143	93
1317	pDC_plate20_BC37	20	37	48H	86	pDC													i	1	2	C	1.14419049243488	1.22832558654421	1.21468137603887	1.11927660507782	0	0.884836773655638	0.798097008209496	0	0.868367244841806	0.587218045112782	pDC	quiescent	quiescent_pDC	151531	69671	142537	131002	66250	129590	295	139	367	-150	1681	21927	20519	4716
1273	pDC_plate20_BC38	20	38	48H	86	pDC													i	1	0	C	1.16870239918044	1.19401131620598	1.18578419252384	1.02928923980833	0.797108864420886	0.782639140274883	0.619003677116992	0	0.547619047619048	-0.618045112781955	pDC	intermediate	intermediate_pDC	141732	70291	132144	130986	67016	128093	-310	-21	223	-56	1787	18661	31324	3301
1319	pDC_plate20_BC39	20	39	48H	86	pDC													i	1	0	C	1.11278831309976	1.09773879070428	1.13913445664346	1.07781330615346	0	0.720499655028051	0	0	0.67523030523931	0	pDC	intermediate	intermediate_pDC	147434	69625	138776	120164	67123	117323	285	84	184	47	890	4931	7495	2810
1329	pDC_plate20_BC40	20	40	48H	86	pDC													i	1	0	C	1.10304890130517	1.21684220852252	1.14485927997578	1.07304431786304	0.851046484657471	0.812191510230808	0.686175836180265	0	0.609220071039071	0	pDC	intermediate	intermediate_pDC	134030	71304	123188	115554	67819	111664	-104	140	463	-265	2271	25099	18006	3077
1303	pDC_plate20_BC41	20	41	48H	86	pDC													i	1	0	C	1.18201546283527	1.21862595258235	1.11135475473049	1.10510438791073	0.889150396354359	0	0.656688259248766	0	0	-0.620300751879699	pDC	intermediate	intermediate_pDC	150300	69891	140935	121023	66858	118631	529	212	564	-281	2840	20032	13469	4060
1306	pDC_plate20_BC42	20	42	48H	86	pDC													i	1	0	C	1.13043105466537	1.14896078378075	1.1242490260669	1.07249687999211	0	0	0.620749072771866	0	0	0	pDC	intermediate	intermediate_pDC	145753	70686	135133	83801	67635	81200	269	-147	432	-92	1721	19391	12165	2452
1302	pDC_plate20_BC43	20	43	48H	86	pDC													i	1	0	C	1.11692218121542	1.23082112376392	1.17452756067119	1.09236841552121	0	0.796770528690962	0.705643463299518	0	0.614673070188604	0	pDC	intermediate	intermediate_pDC	164618	70433	153173	107027	66975	104728	395	-105	351	-236	821	12927	3926	1782
1331	pDC_plate20_BC44	20	44	48H	86	pDC													i	1	0	C	1.08931490403712	1.14059161857611	1.15548832306487	0.970286357103737	0	0.685791772589262	0.714160079973367	-1	0	-0.646616541353383	pDC	intermediate	intermediate_pDC	132692	68796	126404	96009	65829	95582	245	108	219	-253	1997	11332	12361	3839
1333	pDC_plate20_BC45	20	45	48H	86	pDC													i	1	0	C	1.02235767073465	1.26251018305137	1.20255920403658	1.0327806356978	0	0.851565843064865	0.698500111379039	0	0	-0.646616541353383	pDC	intermediate	intermediate_pDC	138093	70785	127853	128595	67896	124125	384	-48	665	-44	1159	17763	8511	3802
1286	pDC_plate20_BC46	20	46	48H	86	pDC													i	1	0	C	1.12567125173439	1.27070995592704	1.23783461512806	1.08658156947054	0.907910714529355	0.755596635318209	0.763642276265817	0	0.64781629896443	0	pDC	intermediate	intermediate_pDC	147610	70975	136298	121009	68743	115363	-492	-101	256	-121	3023	17035	25487	2924
1281	pDC_plate20_BC47	20	47	48H	86	pDC													i	1	0	C	0.985972009014407	1.15108028483209	1.08221104139328	1.01035763550843	0.82795082750058	0.77331883715717	0.891208418097797	0	0.679158537195457	0	pDC	intermediate	intermediate_pDC	132851	69079	126037	120956	66616	118996	387	116	323	-131	2352	17142	6273	2683
1279	pDC_plate20_BC48	20	48	48H	86	pDC													ix	1	8	C	1.02170242189635	1.20682406405412	1.13458303509238	0	0.991465760713847	0.837420563160918	0.817980437790596	0	0	0	pDC	activated	activated_pDC	134687	71926	122721	99817	68491	95510	-494	11	197	190	1424	3971	24652	896
1300	pDC_plate20_BC49	20	49	48H	86	pDC-like													vi	1	4	D	-0.722595787263047	-1.00243348127184	-0.894917966099303	-0.757859529711236	-1.25589756184083	-1.08356451765349	-0.724540994394332	0	0	0	tDC	intermediate	intermediate_tDC	112517	71435	103225	139595	68525	133506	282	92	287	196	88	326	69	820
1330	pDC_plate20_BC50	20	50	48H	86	pDC-like													iii	1	3	D	0	0	0	0	0	0	0	0	0	0	NA	NA	NA	132849	71559	121668	111773	68103	107560	435	11	178	318	191	4228	104	1760
1249	pDC_plate20_BC51	20	51	48H	86	pDC-like	1	1												0																262143	73304	234365	190595	70991	175949	647	-6	365	361	338	749	105	450
1283	pDC_plate20_BC52	20	52	48H	86	pDC-like													ii	1	1	D	-0.794987374289455	-0.887698470261453	-0.796310807482577	-0.77479284090543	1.03022116709645	0	-0.620500291553797	0	0	0.560902255639098	tDC	activated	activated_tDC	166394	68695	158742	97146	65761	96814	158	-45	269	199	62	791	115	1433
1287	pDC_plate20_BC53	20	53	48H	86	pDC-like	1	1												0																262143	72926	235577	198373	73674	176460	361	-49	366	1	439	719	96	564
1248	pDC_plate20_BC54	20	54	48H	86	pDC-like	1	1												0																209097	71346	192069	161629	69020	153470	654	-12	309	-12	260	184	136	333
1326	pDC_plate20_BC55	20	55	48H	86	pDC-like													vi	1	4	D	-0.605485871560067	-1.00646420235254	-0.868451045510928	-0.739150962021258	-1.20851240909773	-1.25558934909663	-0.738294129236401	-1.40878733303317	0.51259406959542	0.966092008499412	tDC	intermediate	intermediate_tDC	113571	70245	105958	115832	67201	112962	247	23	209	402	169	1227	89	457
1336	pDC_plate20_BC56	20	56	48H	86	pDC-like													ii	1	1	D	-0.789418071015174	-0.994885239780863	-0.894618763076102	-0.814161638704953	0	0	-0.661020071127392	0	0	0	tDC	activated	activated_tDC	153878	70170	143715	167484	68252	160820	610	189	248	-175	647	475	291	348
1251	pDC_plate20_BC57	20	57	48H	86	pDC-like	1	1												0																151406	69601	142563	161079	69073	152830	369	36	313	28	661	688	118	303
1250	pDC_plate20_BC58	20	58	48H	86	pDC-like	1	1												0																181578	70917	167800	159765	70117	149327	293	-101	279	144	382	592	87	252
1335	pDC_plate20_BC59	20	59	48H	86	pDC-like													ii	1	1	G	-0.646260167501575	-0.924957561087767	-0.754154688925063	-0.754287101033841	0	-0.748041095923992	-0.697671014139744	1.30294161788984	-0.507839311621392	0	NA	NA	NA	106069	72146	96351	131034	68404	125540	349	529	752	136	322	978	320	2721
1289	pDC_plate20_BC60	20	60	48H	86	pDC-like													ii	1	1	G	0	0	-0.656368294228492	-0.629302534096633	1.13366897248032	0.73917648808478	0	0	0.772479149246371	0.692151867737782	NA	NA	NA	168699	69151	159880	116239	67150	113445	520	117	353	251	491	847	313	1175
1323	pDC_plate20_BC61	20	61	48H	86	pDC_Zbtb46(pos)													ii	1	1	G	-0.700953470603057	-0.859420761215441	-0.808440235078011	-0.731926655701212	0	0	0	0	0	0	NA	NA	NA	169977	69603	160045	121409	66760	119183	204	62	343	311	222	302	921	948
1301	pDC_plate20_BC62	20	62	48H	86	pDC_Zbtb46(pos)													ii	1	1	G	0	-0.902292898870829	-0.710005286561455	-0.649835972448459	0	0	0	1.37340537295513	0.554796924022498	0	NA	NA	NA	169457	68396	162372	91267	65163	91790	457	39	495	6	91	867	1860	4232
1304	pDC_plate20_BC63	20	63	48H	86	pDC_Zbtb46(pos)													iii	1	3	G	0	0	1.02414332690672	0	0.941338190550257	0.749394562653743	0.786353616809548	0	0.794322949050549	0	pDClike	activated	activated_pDClike	174767	69712	164299	118178	67008	115582	513	54	198	-95	3497	7867	988	2972
1298	pDC_plate20_BC64	20	64	48H	86	pDC_Zbtb46(pos)													iii	1	3	G	0	0	0	0	0.802361753509885	0.865726308271727	0.796221544169596	0	0	0	pDClike	activated	activated_pDClike	127193	71115	117215	129455	68048	124676	384	-2	400	32	342	2278	892	1696
1309	pDC_plate20_BC65	20	65	48H	86	pDC_Zbtb46(pos)													iii	1	3	G	0	0	0	0	1.1962192842427	1.0639458553384	1.0251322495973	0	0.819468564853526	0	pDClike	activated	activated_pDClike	156188	70036	146152	108981	66451	107480	296	124	113	38	1832	1714	3073	1311
1275	pDC_plate20_BC66	20	66	48H	86	pDC_Zbtb46(pos)													iii	1	3	G	-0.779534189998725	-0.874509417119045	-0.781607849060573	-0.661410880041615	0	0	0	0	0.772174338743452	0	pDClike	activated	activated_pDClike	134621	69748	126492	117260	66991	114713	149	393	539	115	232	2772	1261	909
1338	pDC_plate20_BC67	20	67	48H	86	pDC_Zbtb46(pos)													ii	1	3	G	0	0	0	0	0.892752377443958	0.884123881564988	0	0	0	0	pDClike	activated	activated_pDClike	190127	71214	174969	121018	68583	115641	272	98	361	-197	866	2663	948	2140
1253	pDC_plate20_BC68	20	68	48H	86	pDC_Zbtb46(pos)													vii	0																104365	68653	99626	136667	66534	134618	216	130	148	-12	306	486	3475	508
1295	pDC_plate20_BC69	20	69	48H	86	pDC_Zbtb46(pos)													ii	1	1	C	-0.600436539309218	-0.807129844905433	-0.728358449711444	-0.665448486032501	0	0	0	0	0	0.63984962406015	NA	NA	NA	161862	70510	150443	159240	67216	155260	649	89	700	23	840	6079	3080	3258
1278	pDC_plate20_BC70	20	70	48H	86	pDC_Zbtb46(pos)													i	1	0	G	0.895450371720194	0	0.870096341449336	0	-1.25196130599102	0	0	0	0.751342524102542	0.642105263157895	NA	NA	NA	137222	68336	131599	96118	66726	94404	-274	-111	241	50	366	6356	24358	709
1285	pDC_plate20_BC71	20	71	48H	86	pDC_Zbtb46(pos)													ii	1	1	G	-0.847793714364423	-0.937321025667524	-0.878106676620859	-0.816699573345183	1.10123067687228	-0.631396723733443	0	0	0	0	NA	NA	NA	147092	68928	139854	97678	65704	97429	253	-23	234	417	80	685	545	984
1269	pDC_plate20_BC72	20	72	48H	86	pDC_Zbtb46(pos)													i	1	3	C	0.768278983887332	0.963193848068919	0.982588701029156	0	0.971429740902951	0.953328414112335	0.835441964707323	0	0.718086733417665	0	NA	NA	NA	117631	70461	109409	115481	67083	112818	-193	-14	403	13	576	8709	15942	2685
1337	pDC_plate20_BC73	20	73	48H	86	pDC_TdT(neg)													iii	1	3	B	0	0	0	0	0.917434134228371	0.71766197815332	0.796579244057119	-1	0.702728286271735	0	NA	NA	NA	141900	70594	131733	93620	66712	91970	-21	-110	258	152	1163	622	6527	469
1332	pDC_plate20_BC74	20	74	48H	86	pDC_TdT(neg)													i	1	0	B	0.921566178983743	1.0580183865023	1.05194170896557	0.946517414584566	0	0.883896033925737	0.794122328440794	0.833333333333333	0.684723026235858	0.644360902255639	pDC	intermediate	intermediate_pDC	132350	69906	124076	94435	66363	93258	-244	44	25	53	724	3376	19882	790
1312	pDC_plate20_BC75	20	75	48H	86	pDC_TdT(neg)													i	1	3	B	0	0	0.930197586236533	0	1.22375260938971	0.812081672142909	0.796409147351346	0	0.696944390843535	0	NA	NA	NA	175796	69683	165333	90147	65760	89840	135	-11	-17	134	626	698	8980	606
1328	pDC_plate20_BC76	20	76	48H	86	pDC_TdT(neg)													iii	1	3	B	0	0	0	0	1.08777782325734	0.911652860979165	0	-1	0	0	NA	NA	NA	117838	68462	112801	101880	65166	102458	95	-63	148	-36	772	206	6327	1262
1343	pDC_plate20_BC77	20	77	48H	86	pDC_TdT(neg)	1		1											0																146878	71285	135032	130022	68281	124794	-159	78	490	-177	2854	22037	11557	3942
1272	pDC_plate20_BC78	20	78	48H	86	pDC_TdT(neg)													iii	1	3	C	0.825667010556594	1.0159737661452	0.971900450696601	0	0.97533188708335	0.966097891953097	0.768704486711071	0	0.66501325729151	0	NA	NA	NA	118034	70193	110203	122631	68463	117389	96	120	59	264	2537	992	10764	1376
1293	pDC_plate20_BC79	20	79	48H	86	pDC_TdT(neg)													i	1	0	B	1.01338492076154	1.09481327999976	0.989862573453861	0.901453055397746	0	0.803838299812628	0	0	0	0.615789473684211	pDC	intermediate	intermediate_pDC	143615	66934	140615	56882	63993	58254	-76	133	-136	-198	920	7438	22770	515
1274	pDC_plate20_BC80	20	80	48H	86	pDC_TdT(neg)													ix	1	8	B	0.753731776886737	1.04544897332505	0.932739449004645	0.822276495364335	0.987488573260748	0.695160764010042	0.791550911008621	0	0	0	pDC	activated	activated_pDC	112384	69956	105284	112870	66392	111414	59	146	60	-78	1869	442	17208	404
1282	pDC_plate20_BC81	20	81	48H	86	pDC_TdT(neg)													xi	0																132049	68948	125514	58691	64743	59410	95	105	1	-134	640	1052	8454	764
1318	pDC_plate20_BC82	20	82	48H	86	pDC_TdT(neg)													i	1	0	B	0.930891419414536	1.18162524505035	1.14160195960342	0	1.2587218424679	0.794056581391998	0	0	0	0	pDC	intermediate	intermediate_pDC	167417	69659	157508	81536	66117	80819	118	78	163	-105	1835	3714	8311	370
1271	pDC_plate20_BC83	20	83	48H	86	pDC_TdT(neg)													xiii	0																137143	67950	132270	94755	64689	95996	131	22	90	53	812	436	6872	973
1294	pDC_plate20_BC84	20	84	48H	86	pDC_TdT(neg)													xi	0																155196	69519	146304	98626	65966	97983	-119	245	13	36	1692	4209	17860	665
1341	pDC_plate20_BC85	20	85	48H	86	Empty	1		1											0
1320	pDC_plate20_BC86	20	86	48H	86	pDC_TdT(neg)													i	1	0	C	1.08127340772333	0	1.1112307682687	0	-0.899799435143875	0.822249764593757	0	0	0.64090106701543	0	pDC	intermediate	intermediate_pDC	141903	70756	131433	114203	67731	110502	-92	115	438	-133	1203	6211	11369	2721
1334	pDC_plate20_BC87	20	87	48H	86	pDC_TdT(neg)													i	1	0	B	0.912977990913375	1.03749157075244	1.03806564764467	0.917242662456498	0	0	0	-1	0.561956576116864	-0.672932330827068	pDC	intermediate	intermediate_pDC	131480	69786	123473	74877	66023	74325	167	203	80	-171	2285	3687	6939	796
1266	pDC_plate20_BC88	20	88	48H	86	pDC_Zbtb46(pos)													iii	1	3	G	0	0	0	0	0.790280108605187	0.894768574621668	0.799128707422121	0	0.820481622034976	0	pDClike	activated	activated_pDClike	151575	68594	144818	98290	66320	97128	355	6	259	111	707	8062	6881	1349
1299	pDC_plate20_BC89	20	89	48H	86	pDC_Zbtb46(pos)													iii	1	3	G	0	0	0.943936432666171	0.878789498327483	0.727961742594791	0.81627009192624	0.800310725754146	0	0.618113533872201	0.66390977443609	pDClike	activated	activated_pDClike	142866	70838	132174	134169	67870	129555	328	54	122	104	484	1432	1123	2468
1252	pDC_plate20_BC90	20	90	48H	86	pDC-like													x	0																227103	71998	206720	216398	72631	195260	330	20	507	428	864	524	196	144
1310	pDC_plate20_BC91	20	91	48H	86	pDC-like													ii	1	1	G	-0.707031813691756	-0.835216788540332	-0.714617759318907	-0.672203182791111	0	0.626720535677563	0.660103204934215	1.17465856220922	0.646058546486282	0.644360902255639	NA	NA	NA	149160	69925	139797	144518	66321	142807	255	5	231	269	153	1377	225	2100
1308	pDC_plate20_BC92	20	92	48H	86	pDC													i	1	0	B	1.12920495380071	1.20380323792551	1.12249068718564	1.1041961454127	0	0.840520884490099	0.76056444852992	0	0.68037634984956	0	pDC	intermediate	intermediate_pDC	132946	68341	127490	110462	66205	109346	222	399	-108	-34	1303	4429	19570	731
1324	pDC_plate20_BC93	20	93	48H	86	pDC													ix	1	8	C	0.830718936097268	1.02807362190269	0.928983657357701	0.838506626124735	0.991015513077647	0.841660395068467	0	0	0	0	pDC	activated	activated_pDC	151260	70836	139943	103468	68190	99440	71	7	470	114	518	18862	14352	5382
1262	pDC_plate20_BC94	20	94	48H	86	tDC													x	0																238761	72886	214683	162583	70911	150259	414	84	328	341	243	333	56	97
1316	pDC_plate20_BC95	20	95	48H	86	tDC													x	0																156005	71039	143920	180573	68746	172141	695	55	289	178	132	451	118	254
1340	pDC_plate20_BC96	20	96	48H	86	Empty	1		1											0
1164	pDC_plate14_BC1	14	1	0H	56	cDC1				1	IV	d	0	0	0.947192277883464	-0.90453187250996	-0.661193110833178	cDC1	vii	0																174269	70541	161903	158609	69599	149351	659	284	170	166	329	28	-21	124
1225	pDC_plate14_BC2	14	2	0H	56	cDC1	1	1												0																100109	68709	95485	122411	68225	117587	203	357	313	343	101	47	-52	267
1170	pDC_plate14_BC3	14	3	0H	56	cDC1				1	IV	d	-0.985714285714286	-0.89846470402026	0.955876136123441	-0.9496098937583	0	cDC1	v	1	9	F	-0.758779664773631	-1.03967202882087	-0.898998415474665	-0.92047493759002	-1.07501398496446	-0.835740237893092	-1.17305265058456	0	-1.17705738155986	-1.19684634819828	cDC1	quiescent	quiescent_cDC1	171626	70166	160301	128124	70562	118998	697	-138	144	284	135	36	-29	346
1153	pDC_plate14_BC4	14	4	0H	56	cDC1				1	IV	d	0	0	0.961988304093567	-0.91703187250996	-0.615402821815976	cDC1	v	1	9	F	-0.719374954125031	-0.988340636064719	-0.867242688606939	-1.00633450492011	-0.941706574979875	-0.828035909768521	-1.21082306176342	0	-1.26115041844443	-1.24293822128486	cDC1	quiescent	quiescent_cDC1	139846	69398	132063	91962	67906	88752	717	72	300	35	36	-24	-5	92
1161	pDC_plate14_BC5	14	5	0H	56	cDC1				1	IV	d	0	0	0.96757204255619	-0.944115205843293	-0.703518895536268	cDC1	v	1	9	F	-0.671241000135376	-0.930550199202508	-0.830982881931216	-0.990397221744211	-0.961892677336171	-0.920953484489064	-1.29856689148767	0	-1.27922393030452	-1.2241839966869	cDC1	quiescent	quiescent_cDC1	178719	73510	159332	147836	71869	134808	822	264	323	258	439	59	-75	276
1160	pDC_plate14_BC6	14	6	0H	56	cDC1				1	IV	d	0	-0.879273504273504	0.961812160924399	-0.93179780876494	-0.718169370983657	cDC1	v	1	9	F	-0.723608023783159	-1.01742119253456	-0.865261791421179	-0.941647614139347	-1.04342160915776	-0.889522358894488	-1.15008424873277	0	-1.15516819965267	-1.22333862571783	cDC1	quiescent	quiescent_cDC1	141377	71737	129156	164504	71709	150344	236	484	405	380	262	76	-15	-1
1158	pDC_plate14_BC7	14	7	0H	56	cDC1				1	IV	d	0	0	0.932748538011696	-0.928021248339973	-0.638189553514076	cDC1	vii	0																144248	71402	132398	177258	70704	164301	740	208	270	249	270	5	-77	117
1159	pDC_plate14_BC8	14	8	0H	56	cDC1				1	IV	d	-0.923076923076923	-0.880618866729978	0.953040231099838	-0.93218791500664	-0.616959923908914	cDC1	v	1	9	F	-0.701911609127802	-0.902951158403111	-0.850025406601836	-0.950721383344609	-0.96654523624357	-0.888721964049374	-1.24040739746078	0	-1.19006918090664	-1.14215993608515	cDC1	quiescent	quiescent_cDC1	188728	73467	168355	115995	71529	106276	148	-116	239	296	-86	-35	20	158
1199	pDC_plate14_BC9	14	9	0H	56	cDC1				1	IV	d	-0.942857142857143	0	0.961636017755231	-0.93804780876494	-0.708493773413582	cDC1	v	1	9	F	-0.717537591869754	-0.954506576046593	-0.887524356344707	-0.850412466712713	-0.848344998840271	-0.878455541654988	-0.888533807086962	0	-1.10137254061162	-1.1066952049191	cDC1	quiescent	quiescent_cDC1	148742	68970	141336	117873	68052	113516	840	10	142	348	209	-58	-6	245
1196	pDC_plate14_BC10	14	10	0H	56	cDC1				1	IV	d	0	-0.916270971826527	0.964471922778835	-0.94164176626826	0	cDC1	v	1	9	F	-0.761422062974531	-1.07582357684652	-0.933720838127637	-0.89263196115848	-0.947900890944565	-0.886311246140005	-1.04236245445714	0.833333333333333	-1.21972513453828	-1.10769065843357	cDC1	quiescent	quiescent_cDC1	181021	71673	165521	123294	70101	115265	866	230	174	332	267	-22	-45	275
1186	pDC_plate14_BC11	14	11	0H	56	cDC1				1	IV	d	0	0	0.958888184316212	-0.942214475431607	0.70364763820641	NA	v	1	9	F	0.647972592274833	-0.966928104539984	-0.840563471768447	-0.818631395009402	-1.28190277379832	-1.05992134149281	-1.13781306073952	0	-1.01585729293969	-1.02418337604479	cDC1	quiescent	quiescent_cDC1	155355	71105	143188	118165	69850	110866	808	-147	342	25	163	-120	-43	214
1152	pDC_plate14_BC12	14	12	0H	56	cDC1				1	III	d	0	0	0.90040865215247	-0.8871098937583	-0.697922665843091	NA	vii	0																172221	71241	158430	112431	69989	105277	967	224	476	248	222	58	-75	12
1210	pDC_plate14_BC13	14	13	0H	56	cDC2				1	VI	b	-0.971428571428571	0.986269389047167	-0.859226379201015	-0.931432602921647	-0.603732918756245	cDC2	viii	1	11	E	-0.629236434369612	-1.00696798361633	-0.916954324878683	-0.729635932452639	-1.53099886755898	-1.3884149894057	-0.708044216248319	0	0	1.02314160006048	cDC2	quiescent	quiescent_cDC2	116975	68289	112260	77496	66568	76295	758	-140	344	179	-3	24	-29	190
1155	pDC_plate14_BC14	14	14	0H	56	cDC2				1	VI	b	-0.908791208791209	0.923076923076923	0	-0.901693227091633	-0.788537686959012	cDC2	viii	1	11	E	-0.864831628524297	-1.07963906448607	-1.06036036166045	-0.786848641261856	0	-0.960488931344181	0	0	0.580238059504156	0.928403065294935	cDC2	quiescent	quiescent_cDC2	117705	67700	113942	124994	67331	121662	929	159	294	412	-10	46	-3	185
1245	pDC_plate14_BC15	14	15	0H	56	cDC2	1		1											0																158719	72353	143766	110935	69989	103877	697	-126	214	213	-21	-56	-3	80
1169	pDC_plate14_BC16	14	16	0H	56	cDC2				1	VI	b	-0.971428571428571	0.976654004431782	0	-0.921771248339973	-0.622376448653237	cDC2	viii	1	11	E	-0.761788077931051	-1.06126790236722	-1.01535034974364	-0.777008412382046	-1.41540119793159	-1.3684540108675	-0.69986471752402	-1.42578418129971	0	0.953987738368885	cDC2	quiescent	quiescent_cDC2	134242	68973	127552	111765	69223	105813	984	-61	181	43	44	26	15	91
1162	pDC_plate14_BC17	14	17	0H	56	cDC2				1	III	b	0.846153846153846	0.903846153846154	-0.838230113436201	-0.898854581673307	-0.773244572982636	NA	viii	1	6	E	-0.834806256301858	-1.16012838740925	-0.933462362632781	-0.85474288345501	-1.14266028133655	-1.06816457763204	-0.651544288829222	0	0.878911615674335	0.895807506158462	NA	NA	NA	112962	66451	111407	72483	65476	72550	566	18	154	149	-46	-28	25	62
1156	pDC_plate14_BC18	14	18	0H	56	cDC2				1	III	b	-0.928571428571428	0.976654004431782	0	-0.90093791500664	-0.675117635960557	cDC2	vii	0																166470	72308	150880	72764	71076	67092	419	-52	282	61	-15	-37	16	74
1167	pDC_plate14_BC19	14	19	0H	56	cDC2				1	VI	b	0	0.957423235201013	0	-0.943542496679947	0.612009714500873	NA	viii	1	11	E	0	-1.02469813268786	-0.864103341773873	-0.736584997403022	-1.35600261962261	-1.16494548408158	-0.701498119047443	-1.18640252138676	0	0.861931844469345	cDC2	quiescent	quiescent_cDC2	130521	69201	123609	78592	67799	75968	903	-9	280	121	-19	61	-32	6
1177	pDC_plate14_BC20	14	20	0H	56	cDC2				1	III	b	-0.914285714285714	0.990384615384615	0	-0.9183598937583	-0.637809695788489	cDC2	viii	1	6	E	-0.69737693001492	-1.03852819887758	-1.03767929733148	-0.751889709169886	-1.32411007872512	-1.31476068643562	-0.774778618782575	-1.41572865075792	0	0.953321168748075	NA	NA	NA	142967	68388	137004	88584	67349	86199	1130	-42	213	246	-38	-76	-11	174
1171	pDC_plate14_BC21	14	21	0H	56	cDC2				1	VI	a	-0.985714285714286	0.961538461538461	0	-0.92593791500664	-0.762784591492115	NA	viii	1	11	D	-0.723700463076214	-1.0518491237126	-0.953490044524488	-0.774156844019446	-1.15129684963093	-1.21850248126488	-0.64603126297017	0	-0.522935114312872	0.991572921497801	NA	NA	NA	124734	69381	117821	75825	68443	72605	743	-156	213	201	-20	21	-7	166
1168	pDC_plate14_BC22	14	22	0H	56	cDC2				1	III	b	0	0	0.838829000211372	-0.914193227091634	-0.762767105977763	NA	viii	1	6	E	-0.866428766792865	-1.14896434969897	-0.974575158965636	-0.793924547080737	0	-0.866445873724196	0	0	0.7924844378694	0	NA	NA	NA	137029	68235	131608	93155	67754	90106	697	207	40	172	6	5	-27	141
1166	pDC_plate14_BC23	14	23	0H	56	cDC2				1	VI	b	-0.923076923076923	0.951923076923077	0	-0.928021248339973	-0.721908728184167	cDC2	viii	1	11	E	-0.772163896179644	-1.0994306506953	-0.979361325010807	-0.791482759071154	-1.23860395945043	-1.21557587162958	0	-1.34031217169443	0	0.953058524293625	cDC2	quiescent	quiescent_cDC2	135164	67727	130791	83327	67119	81362	720	8	128	155	-45	-63	17	110
1235	pDC_plate14_BC24	14	24	0H	56	cDC2				1	III	b	1	0.964308325419436	0	-0.939350929614874	0	NA	vi	1	4	E	0	-1.0532887230236	-0.886134930301409	0	-1.13190209160493	-1.05169621876424	-0.851465784113166	0	0	0	cDC2	intermediate	intermediate_cDC2	141547	70599	131397	66249	69435	62529	484	25	193	109	11	-3	-10	136
1223	pDC_plate14_BC25	14	25	0H	56	tDC				1	III	a	0.846153846153846	0	-0.856390474177411	-0.912682602921647	-0.689936832203106	tDC	viii	1	6	D	-0.711924301147783	-1.06901756216965	-0.858012171117191	-0.714791290478088	-1.68197508629746	-0.965116567288052	-0.666269316976796	1.5227375056281	0.913624993746561	0.700973618196775	tDC	quiescent	quiescent_tDC	133101	68216	127873	113842	67591	110380	870	36	389	413	67	1155	-12	48
1193	pDC_plate14_BC26	14	26	0H	56	tDC				1	III	a	0.846153846153846	0.890115542893321	-0.865338547171141	-0.924427290836653	-0.706762655062367	NA	viii	1	6	D	-0.774877462131731	-1.07485147165669	-0.882186163928622	-0.754382375948133	-1.16698047562523	-0.8628801194559	-0.607636296432142	0	0.777688800268719	0.747780696676405	tDC	quiescent	quiescent_tDC	109615	69137	103906	97466	67698	94353	527	180	90	370	-35	34	1	129
1206	pDC_plate14_BC27	14	27	0H	56	tDC				1	III	a	1	0.942307692307692	0	-0.935599269588313	0	NA	viii	1	6	D	-0.729135637461496	-1.05980459754957	-0.849802848297333	-0.748192453165995	-1.50405905065968	-1.06962931245579	-0.701720735181147	0	0.910779142814262	0.787721498703987	tDC	quiescent	quiescent_tDC	112394	68933	106855	117624	66876	115267	162	25	208	221	-34	28	26	149
1157	pDC_plate14_BC28	14	28	0H	56	tDC				1	III	a	0.923076923076923	0	-0.795533009229902	0	-0.973272264060313	tDC	vii	0																164648	70829	152345	77612	68730	74005	849	-52	302	280	42	-60	18	156
1247	pDC_plate14_BC29	14	29	0H	56	tDC				1	II	g	0	-0.938232035454258	-0.91955541464102	0	-0.801372224892237	pDC-like	iv	1	5	A	-0.854532624176893	-0.839603406200966	-0.689093985666476	-0.67390202291234	0	0	0.986499668133993	0.833333333333333	0.793125862081288	0	pDClike	quiescent	quiescent_pDClike	127688	67609	123772	67049	65556	67029	285	39	4	144	176	19	12	203
1241	pDC_plate14_BC30	14	30	0H	56	tDC				1	II	a	1	-0.935501741057297	-0.871362643556683	0	-0.935902652715061	NA	iv	1	5	D	-0.857635282082311	-0.786133337172863	0	0	1.25887874694718	1.11299778852961	1.08184036213612	1	0.689808680488554	0	NA	NA	NA	113407	72062	103137	163281	70831	151075	556	-47	282	316	-26	303	-36	43
1165	pDC_plate14_BC31	14	31	0H	56	tDC				1	III	a	0	0.942307692307692	0	-0.937682602921647	-0.749400937627283	NA	viii	1	6	D	-0.786936391130607	-1.10487224189682	-0.884352098782536	-0.821163657354477	-1.24685167751354	-1.10402313831591	-0.692323069617672	-0.856033318325079	0.689896228640038	0.776352125247834	tDC	quiescent	quiescent_tDC	93910	71314	86301	102551	69370	96884	1372	11	244	362	-7	2937	-1	209
1175	pDC_plate14_BC32	14	32	0H	56	tDC				1	II	a	0.846153846153846	0	-0.855773973085324	0	-0.805957886230435	NA	iv	1	6	D	-0.783984340993846	-1.1200134670602	-0.875545011294674	-0.688731624710345	0	0	0	1.05252889088999	0.857564517627552	0	tDC	quiescent	quiescent_tDC	150176	69349	141919	87158	67829	84212	721	-92	364	413	-72	65	32	96
1176	pDC_plate14_BC33	14	33	0H	56	tDC				1	III	a	0.846153846153846	0	-0.871362643556683	0	-0.691524828866754	tDC	iv	1	6	D	-0.746577415478776	-1.15192830055335	-0.886198306504475	-0.730300781922204	-1.4371563450807	-0.813779838439272	0	1.5048776827255	1.11644225752735	0.615405014111145	tDC	quiescent	quiescent_tDC	121398	69652	114224	139100	67611	134830	848	-17	138	421	-24	290	-41	48
1187	pDC_plate14_BC34	14	34	0H	56	tDC				1	V	a	0.923076923076923	0	-0.892535052490664	0	0	tDC	iv	1	6	D	-0.732135844005542	-1.06680164676346	-0.804245620347601	-0.720353884427011	-1.54607534143779	-0.87035108420339	0	1.4945970283656	1.12204426720411	0	tDC	quiescent	quiescent_tDC	161570	70147	150949	124563	68569	119053	796	-100	192	457	23	41	-42	547
1163	pDC_plate14_BC35	14	35	0H	56	tDC				1	II	a	0.923076923076923	0	-0.828841682519552	0	-0.899674803512759	NA	iv	1	6	D	-0.90355292523749	-1.10864361531538	-0.94074136608468	-0.801598990537728	0	0	0	1.49410926009305	0.903858193434961	0.596715336292104	tDC	quiescent	quiescent_tDC	161032	71088	148455	93686	69590	88228	786	152	256	93	58	361	-45	97
1197	pDC_plate14_BC36	14	36	0H	56	tDC				1	III	a	0	0.903846153846154	0	-0.952083333333333	-0.847087040452436	NA	viii	1	6	D	-0.838045111162846	-1.16031489166023	-0.961887611904496	-0.766243808112787	-1.16577299332815	-1.20119300642577	-0.754765688594048	0	0.77359905090657	0.755697550946254	tDC	quiescent	quiescent_tDC	147955	68862	140809	72920	67116	71204	720	-215	371	127	100	498	52	271
1216	pDC_plate14_BC37	14	37	0H	56	pDC				1	I	e	-0.985714285714286	-0.934116809116809	-0.910431198478123	0.964741035856574	0.928544672251598	pDC	i	1	2	B	1.18825596860425	1.23329775488892	1.24448975782834	1.19601918571576	0.850183510021421	0.898442873162817	0.920526466101122	-1	0.769750505635242	0.589473684210526	pDC	quiescent	quiescent_pDC	146289	70080	136804	85605	68654	81718	566	25	212	-89	3313	5599	2637	2437
1207	pDC_plate14_BC38	14	38	0H	56	pDC				1	I	c	-0.985714285714286	-0.938232035454258	-0.907683365039104	0.951460823373174	0.86112684676327	pDC	i	1	2	B	1.14511514797706	1.05816970254142	1.09920905215817	1.00651810557325	-0.942948166946366	-0.808739611686609	0	0	0	0	pDC	quiescent	quiescent_pDC	137419	69592	129410	88383	68340	84757	848	28	245	84	1837	7985	3143	3964
1229	pDC_plate14_BC39	14	39	0H	56	pDC				1	I	c	-0.971428571428571	-0.939616967394745	-0.919467343056436	0.940263944223108	0.795808488894772	pDC	i	1	2	B	1.10582687275902	1.08987780248653	1.11900198955579	1.11128957150255	0	0	0.723108065678242	0	0.790307168942919	0.589473684210526	pDC	quiescent	quiescent_pDC	129321	68057	124531	93487	66973	91481	520	-59	269	27	1542	5992	1007	2616
1238	pDC_plate14_BC40	14	40	0H	56	pDC				1	I	e	-0.985714285714286	0	-0.919643486225604	0.950888114209827	0.794796976793891	pDC	i	1	2	B	1.22631814295763	1.14880987143048	1.08955811112779	0.993856253629287	-0.781749280285975	-0.816393821502007	-0.729861212443641	-1	0.662342502662179	0	pDC	quiescent	quiescent_pDC	143819	69786	135059	100907	67723	97648	612	5	139	81	2747	2834	1889	1570
1209	pDC_plate14_BC41	14	41	0H	56	pDC				1	I	c	-0.971428571428571	-0.945117125672681	-0.916455294863665	0.959038844621514	0.869523301623733	pDC	i	1	2	B	1.1488858898641	1.27299884930735	1.18633958613135	1.11947681745248	0	0.937817205996874	0.849607258771643	0	0.6311821501826	-0.672932330827068	pDC	quiescent	quiescent_pDC	141994	69754	133408	86231	66865	84517	639	-121	265	19	1387	4200	2641	4073
1212	pDC_plate14_BC42	14	42	0H	56	pDC				1	I	c	-0.865934065934066	-0.942347261791706	-0.913619389840062	0.936877490039841	0.753409576991853	pDC	i	1	2	B	0.96269972763235	1.08451125255771	1.1002761855559	1.01558081257519	0	0.846073938669898	0.69482308901674	1	0.716108502533536	-0.618045112781955	pDC	quiescent	quiescent_pDC	120345	68838	114572	64759	66832	63503	540	-24	230	94	1126	4220	3424	1305
1195	pDC_plate14_BC43	14	43	0H	56	pDC				1	I	e	-0.957142857142857	-0.951962646407091	-0.922743606002959	0.952216135458167	0.986430795204754	pDC	i	1	2	B	1.26614506745114	1.22883156566955	1.21232527248961	1.09969853101798	-1.18941781616253	0	0	0	0.65480085475583	0	pDC	quiescent	quiescent_pDC	160887	71729	146996	94726	69613	89179	870	-95	375	-24	1259	6154	1788	2411
1222	pDC_plate14_BC44	14	44	0H	56	pDC				1	I	c	0	-0.951962646407091	-0.904319030507997	0.941982071713147	0.826053342982611	pDC	i	1	2	B	1.14919281720432	1.24250948601528	1.18798792861715	1.06283772256024	-0.908661127256355	0	0.750662643773117	0	0.708887388063435	0	pDC	quiescent	quiescent_pDC	125648	68885	119540	57129	66312	56460	396	-141	144	45	3364	4447	2849	812
1208	pDC_plate14_BC45	14	45	0H	56	pDC				1	I	c	-0.957142857142857	-0.960193099081988	-0.925931797364898	0.948232071713147	0.908048870623211	pDC	i	1	2	B	1.05210378831717	1.17303315388915	1.1019289375182	1.00506052216153	-1.01479677458966	0	0	0	0.739539603925016	0	pDC	quiescent	quiescent_pDC	141617	68996	134515	78144	66764	76707	361	34	294	7	2571	6429	877	3233
1189	pDC_plate14_BC46	14	46	0H	56	pDC				1	I	e	-0.957142857142857	-0.93684710351377	-0.898294934122455	0.956382802124834	0.749309289414125	pDC	i	1	2	B	1.09086001237689	1.19160683325022	1.14900238400351	1.02359964538088	-1.02215081931426	0	0	0	0.598772181842871	0.615789473684211	pDC	quiescent	quiescent_pDC	149332	69205	141415	98380	66905	96367	659	35	237	18	2447	4551	4746	3265
1217	pDC_plate14_BC47	14	47	0H	56	pDC				1	I	e	-0.971428571428571	-0.927271288382399	-0.937627703797647	0.956772908366534	0.89986192735301	pDC	i	1	2	B	1.16517129040395	1.17464544232143	1.12916751649305	1.10568934641802	-0.959757412031163	-0.815981094502158	0.731774764897491	0	0.634920634920635	0	pDC	quiescent	quiescent_pDC	134586	69524	126866	74144	67025	72496	558	100	266	11	1416	2137	3581	4410
1215	pDC_plate14_BC48	14	48	0H	56	pDC	1	1												0																123341	68034	118813	86808	66349	85744	418	-4	251	70	2406	3043	3340	3920
1214	pDC_plate14_BC49	14	49	0H	56	pDC-like				1	II	g	0.923076923076923	0	-0.844078066652575	0	0	NA	iv	1	6	A	-0.804904902420741	-1.06595908084174	-0.773918243174772	-0.675059662231767	0	-0.643742306907638	0	1.36935314422933	0.992380809445195	0.65873587616046	NA	NA	NA	116106	67792	112242	71031	67888	68570	465	42	29	13	135	54	220	766
1201	pDC_plate14_BC50	14	50	0H	56	pDC-like				1	II	a	0.923076923076923	-0.914925609370054	-0.859226379201015	0	-0.883493231415068	NA	iv	1	5	D	-0.992441052552657	-0.798649082159563	-0.72098600544402	0	1.31009100459798	1.21425869981666	1.11218533055728	1	0.918583435175061	0	NA	NA	NA	144527	69443	136396	90405	67514	87756	781	-80	221	122	319	133	2	827
1227	pDC_plate14_BC51	14	51	0H	56	pDC-like				1	II	g	0	-0.945117125672681	-0.853290354400056	0.896074037184595	0	NA	iv	1	5	A	-0.791456265512961	-0.764369170228324	-0.680598928769798	0	1.17336580573861	1.12176644976879	0	0	0	0	pDClike	quiescent	quiescent_pDClike	85259	69428	80480	98688	68672	94181	290	105	212	170	367	-29	13	1014
1180	pDC_plate14_BC52	14	52	0H	56	pDC-like				1	II	g	0	-0.92042576764799	-0.874022405411118	0.894721115537849	0	NA	iv	1	5	A	0	0	0	0	1.11393311776022	0.993278017973406	0.966366085205627	0	0.794784631547351	0	pDClike	quiescent	quiescent_pDClike	135558	67371	131865	72210	65913	71796	547	128	161	119	195	40	5	1121
1237	pDC_plate14_BC53	14	53	0H	56	pDC-like				1	II	g	0	0	-0.88899457479039	0	-0.873467989095855	pDC-like	iv	1	6	A	-0.802476696828925	-1.02389198847172	-0.745119912105504	-0.703985236710033	0	0	0	1	0.811931562359298	0	NA	NA	NA	126779	66956	124090	73512	65038	74075	401	-146	78	2	424	226	173	1031
1185	pDC_plate14_BC54	14	54	0H	56	pDC-like				1	V	a	0	-0.936886672997784	-0.892006622983161	0	-0.800418307506547	NA	iv	1	5	D	-0.746082884956805	-0.957360342270736	-0.764821252650496	-0.66045627696673	0	0	0.947724479863673	1	0.951238895678337	0.694736842105263	NA	NA	NA	152724	69538	143934	117561	68592	112324	835	34	366	335	372	806	88	613
1184	pDC_plate14_BC55	14	55	0H	56	pDC-like				1	VII	g	0.923076923076923	-0.919040835707502	-0.871450715141267	0.906698207171315	0	NA	iv	1	5	A	-0.73267997529875	0	0	0	1.35007094811237	1.26022277316045	1.01900138708067	-1	0.730130857686013	0	pDClike	quiescent	quiescent_pDClike	125443	68695	119675	71899	66754	70587	538	10	105	37	373	319	88	445
1202	pDC_plate14_BC56	14	56	0H	56	pDC-like				1	II	a	0.923076923076923	-0.914925609370054	-0.877298668357641	0	0	NA	iv	1	5	A	-0.77106243735892	-0.722248544230708	0	0	1.40872934659517	1.02795954744256	1.05353172807465	1.33089449197058	0.949856349563689	0	pDClike	quiescent	quiescent_pDClike	105793	69536	99707	110795	68815	105516	148	54	397	-87	628	157	-9	456
1173	pDC_plate14_BC57	14	57	0H	56	pDC-like				1	II	a	0	0	-0.83521806524343	0.900996015936255	-0.855965120304926	NA	iv	1	5	D	-0.839382329572604	-0.786734631722283	-0.663159529407841	0	1.40955480059487	1.12980832742945	0.961979246214674	1.04971484316374	0.698981940067037	0	NA	NA	NA	143758	69614	135336	99937	68237	95981	911	-17	400	183	132	853	-9	469
1174	pDC_plate14_BC58	14	58	0H	56	pDC-like				1	II	g	-0.823076923076923	-0.916310541310541	0	0	-0.931330125174	pDC-like	iv	1	5	A	-1.13474950592905	-0.848145260526882	-0.718994846203874	-0.658933425327647	1.42720996548101	1.31226648340798	1.20825779525523	1	0.548588866733846	0	pDClike	quiescent	quiescent_pDClike	134194	68487	128411	68339	66254	67599	562	-119	189	4	230	49	55	772
1236	pDC_plate14_BC59	14	59	0H	56	pDC-like				1	V	a	0	0	-0.862590713732121	-0.91703187250996	0	NA	viii	1	6	D	-0.731347910642192	-1.06691420867251	-0.84415519080366	-0.733971039274481	-1.19946652477044	-0.779993152313627	0	1.03609485216869	0.754344175010542	0.656887942503715	tDC	quiescent	quiescent_tDC	123845	69962	116011	145640	68786	138760	706	-56	260	378	410	490	44	401
1188	pDC_plate14_BC60	14	60	0H	56	pDC-like				1	II	g	0	-0.936886672997784	-0.86232649897837	0	-0.719561540372624	pDC-like	iv	1	5	A	-0.758096250838223	0	0	0	1.41885991840967	1.24523957777504	1.0484695176294	1	0	0	pDClike	quiescent	quiescent_pDClike	116599	67170	113763	71890	65935	71455	467	-38	169	110	197	126	31	715
1231	pDC_plate14_BC61	14	61	0H	56	pDC_Zbtb46(pos)				1	I	a	0	-0.94238683127572	-0.913531318255478	0.955810092961487	0.807183903910309	NA	i	1	2	G	0.959904358158142	0.968445772790097	1.08929731063623	1.08478537950454	-0.829976941863479	0.794431787755498	0.794985870854443	1.16948071439292	0.765092229297542	-0.539097744360902	pDClike	quiescent	quiescent_pDClike	132226	68456	126586	111126	67222	108338	707	-42	333	191	263	1889	453	257
1219	pDC_plate14_BC62	14	62	0H	56	pDC_Zbtb46(pos)				1	V	f	-0.9	-0.934116809116809	-0.901306982315226	0.926983731739708	0	NA	iv	1	2	G	0.840376544369745	0	0	0.939652058959653	0	0.939119260602406	0.9338237701606	0	0.835056781229676	0.642742662599768	pDClike	quiescent	quiescent_pDClike	133127	69694	125185	71224	67103	69560	553	32	69	100	1999	842	843	1175
1233	pDC_plate14_BC63	14	63	0H	56	pDC_Zbtb46(pos)				1	V	g	0.923076923076923	-0.909425451092118	-0.882970478404848	0.906880810092962	0	NA	iv	1	2	A	0	0	0	0	0	0	0	1.18899144529491	0.839671819500726	0.582706766917293	pDClike	quiescent	quiescent_pDClike	121695	68407	116588	62888	66978	61534	443	202	80	-32	273	8	701	861
1221	pDC_plate14_BC64	14	64	0H	56	pDC_Zbtb46(pos)				1	II	g	0	-0.930001582779361	-0.853202282815472	0	-0.952399304868227	pDC-like	iv	1	5	A	-0.960962387580886	-0.765326495920635	-0.665826060102287	0	1.41383215313877	1.30970261865442	1.0444178566812	-0.833333333333333	0	0	pDClike	quiescent	quiescent_pDClike	117043	68540	111913	73500	66407	72536	467	32	53	-45	909	74	427	2125
1192	pDC_plate14_BC65	14	65	0H	56	pDC_Zbtb46(pos)				1	V	f	0	-0.97119341563786	-0.880134573381244	0.927556440903054	0	NA	iv	1	2	G	-0.686931388379094	0	0.786806902450194	0	0.992141132168147	1.08089129148073	0.920731575758849	1.12321776977338	0.755561987664644	0	pDClike	quiescent	quiescent_pDClike	138313	71215	127283	127494	69095	120927	776	-302	390	121	416	1029	4137	547
1172	pDC_plate14_BC66	14	66	0H	56	pDC_Zbtb46(pos)				1	II	f	0.846153846153846	-0.914925609370054	-0.874022405411118	0.874825697211155	0	NA	iv	1	6	G	-0.737534942118428	-0.809964301346015	-0.647682627688819	0	0.698920770059897	0	0.935717308454076	1.0249137025364	1.04876753643075	0	NA	NA	NA	138544	69289	131040	73361	67326	71410	524	59	79	82	1043	813	1017	782
1239	pDC_plate14_BC67	14	67	0H	56	pDC_Zbtb46(pos)				1	II	g	0	-0.895694840139285	-0.907331078700768	0.911072377158034	0	NA	iv	1	5	A	0	0	0	0.797692682218676	0	0	0.931913293168746	0	0.906070838961429	0	pDClike	quiescent	quiescent_pDClike	125963	67821	121720	84166	65943	83647	537	-61	79	183	350	103	819	680
1178	pDC_plate14_BC68	14	68	0H	56	pDC_Zbtb46(pos)				1	VII	f	0	-0.936886672997784	0	0.910474767596282	-0.801781889259231	NA	iv	1	5	G	-0.623432815870251	0	0	0	1.34556847175037	1.11177206901182	0.979760952382575	1.12134173795588	0.613766857485903	0	pDClike	quiescent	quiescent_pDClike	114447	68565	109392	111126	65527	111141	402	-127	171	32	1859	1111	1765	813
1200	pDC_plate14_BC69	14	69	0H	56	pDC_Zbtb46(pos)				1	I	f	0	-0.925886356441912	-0.937539632213063	0.936097277556441	0.744909454265563	pDC	i	1	2	G	0.970491939858261	1.08452946341049	1.11509611536345	0.991341388778226	1.01885582524934	0.852077240485897	0.832049540866644	0	0.663586401092029	0	pDClike	quiescent	quiescent_pDClike	125747	71832	114725	127477	69091	120918	703	178	192	148	1182	2516	873	829
1179	pDC_plate14_BC70	14	70	0H	56	pDC_Zbtb46(pos)				1	II	f	0.846153846153846	-0.924540993985438	-0.871186500387515	0.904224767596282	0	NA	iv	1	5	G	-0.808415954234146	-0.853171926867009	-0.725326974707884	-0.644867815387468	1.23659148895529	1.08643045417266	1.0427658131266	1.46240432237731	0.871582584707303	0.613533834586466	pDClike	quiescent	quiescent_pDClike	122365	69884	114752	110016	67870	106232	770	154	268	-61	971	1472	1057	4302
1194	pDC_plate14_BC71	14	71	0H	56	pDC_Zbtb46(pos)				1	I	g	0	-0.946462488129155	-0.901659268653562	0.944065405046481	0.98298022425028	NA	i	1	2	A	1.11691413873431	1.14875290644762	1.14246052476298	1.07024853934716	0	0	0.688577724684264	1	0.771695861295141	0.618045112781955	pDClike	quiescent	quiescent_pDClike	123472	68159	118721	55158	66070	54712	567	-209	155	-46	1075	156	1064	220
1181	pDC_plate14_BC72	14	72	0H	56	pDC_Zbtb46(pos)				1	V	f	-0.957142857142857	0	-0.889258789544142	0.926983731739708	0.658452131936411	NA	iv	1	2	G	0	-0.755062953482754	0.665312877210671	0.709704555437428	-1.35104989562441	-0.76926660843137	0	0	0.927432587923358	0	pDClike	quiescent	quiescent_pDClike	125075	68325	119969	99395	66119	98519	728	-63	150	49	627	828	1393	683
1242	pDC_plate14_BC73	14	73	0H	56	pDC_TdT(neg)				1	I	c	-0.971428571428571	-0.947847420069642	-0.892887338829	0.951460823373174	0.922844079990749	pDC	i	1	2	B	0.997941092010054	1.13717627630044	1.09293496839929	1.05722501105975	0	0.837844457827486	0.811436848274117	0	0.606349206349206	0	pDC	quiescent	quiescent_pDC	84768	69952	79416	142510	70859	131804	160	42	176	-53	2981	2876	1516	1763
1240	pDC_plate14_BC74	14	74	0H	56	pDC_TdT(neg)				1	I	e	-0.923076923076923	-0.951962646407091	-0.922391319664623	0.964350929614874	0.818396863554869	pDC	i	1	2	B	1.20956381652954	1.28506228335925	1.21114373321994	1.1267317688996	0	0.855716742211846	0.728097742535191	1	0.659592061348027	0	pDC	quiescent	quiescent_pDC	117604	71584	107667	128532	70007	120323	886	110	30	38	1839	1446	6913	1645
1198	pDC_plate14_BC75	14	75	0H	56	pDC_TdT(neg)				1	I	e	-0.894505494505495	0	-0.91955541464102	0.931150398406375	0.613190760066997	pDC	i	1	2	B	0	0	0.820211412751372	0.755605921935075	0.971504782175651	0.706931076157222	0.775625222497847	-0.94889689329131	0.693145873087341	0.589473684210526	pDC	quiescent	quiescent_pDC	88159	69309	83360	109845	68170	105600	175	-98	226	38	3192	3943	2158	2047
1205	pDC_plate14_BC76	14	76	0H	56	pDC_TdT(neg)				1	III	e	-0.957142857142857	-0.928656220322887	-0.868790953286831	0.921489043824701	0.826221670550312	NA	vii	0																119507	68143	114936	65945	66426	65061	576	141	121	-87	892	3637	1329	1937
1246	pDC_plate14_BC77	14	77	0H	56	pDC_TdT(neg)				1	I	e	-1	-0.958808167141501	-0.905023603184669	0.954897078353254	0.795201398128096	pDC	i	1	2	B	0.901832917553473	1.13755161722689	1.01060266640242	0.912651676190229	0	0.951123140413253	0.766532737393965	-1	0.677362192062777	0	pDC	quiescent	quiescent_pDC	124315	68405	119102	90464	66167	89601	326	19	42	17	2689	1143	2432	710
1213	pDC_plate14_BC78	14	78	0H	56	pDC_TdT(neg)				1	I	e	-0.957142857142857	-0.935501741057297	-0.916631438032833	0.959428950863214	0.797215037301163	pDC	i	1	2	B	1.03602338897942	0.99876697724693	1.00471377045837	1.01480438341219	-1.02132536531456	-0.638413082730892	0	0	0.771770902567841	0	pDC	quiescent	quiescent_pDC	133838	68562	127932	62210	66247	61542	524	171	211	-39	2532	3925	3658	1815
1191	pDC_plate14_BC79	14	79	0H	56	pDC_TdT(neg)				1	I	c	-0.985714285714286	-0.928656220322887	-0.895459029098852	0.935341965471447	0.910155363906978	pDC	i	1	2	B	1.06124674345168	1.22044528854289	1.06050014206532	1.01775018308499	1.02075232286849	0	0	0	0	-0.701503759398496	pDC	quiescent	quiescent_pDC	140163	68774	133564	80122	67054	78308	613	-2	16	38	3092	4514	4695	940
1228	pDC_plate14_BC80	14	80	0H	56	pDC_TdT(neg)	1	1		1	I	e	-1	0	-0.928679630803917	0.957528220451527	0.851088719690978	pDC		0																132841	68520	127056	64875	66467	63967	445	102	69	54	1334	12	2704	278
1211	pDC_plate14_BC81	14	81	0H	56	pDC_TdT(neg)				1	I	c	-0.971428571428571	0	-0.913883604593814	0.960756972111554	0.880200279133823	pDC	i	1	2	B	1.04422832820518	1.22299682637764	1.17226377552526	1.07837999545038	0	0.819883240682557	0.747943083702342	-1	0	0	pDC	quiescent	quiescent_pDC	129721	69106	123019	65572	67146	64000	591	-171	127	25	1767	2307	2528	2202
1226	pDC_plate14_BC82	14	82	0H	56	pDC_TdT(neg)				1	I	e	0.923076923076923	0	-0.910783484816459	0.946928950863214	0.827439994079567	NA	i	1	2	B	0.999823886076975	0.950058732242961	1.02623778815528	0.922654302143666	-0.952103202215764	-0.699749449311459	0	0	0	0	pDC	quiescent	quiescent_pDC	127569	67240	124336	65823	65586	65773	411	138	109	40	1140	387	1626	1172
1204	pDC_plate14_BC83	14	83	0H	56	pDC_TdT(neg)				1	V	c	-0.985714285714286	-0.947847420069642	-0.871538786725851	0.937998007968127	0	NA	iv	1	8	B	-0.660618491088734	0.851593727715815	0.735893804092251	0.725215029097155	1.18514728555251	0.952537756927835	0.845892147995395	-1	0.574977308948493	0	pDC	activated	activated_pDC	123269	67855	119056	79935	66789	78435	581	-128	254	-50	2407	1710	4947	487
1190	pDC_plate14_BC84	14	84	0H	56	pDC_TdT(neg)				1	I	c	-0.957142857142857	-0.957462804685027	-0.895370957514268	0.948049468791501	0.878456669256987	pDC	xi	0																122417	67972	118029	60933	66129	60387	445	-145	354	-69	2963	4534	2530	500
1244	pDC_plate14_BC85	14	85	0H	56	Empty	1		1											0
1230	pDC_plate14_BC86	14	86	0H	56	pDC_TdT(neg)				1	I	c	-1	0	-0.904583245261749	0.948622177954847	0.760596516618146	pDC	i	1	2	B	1.11070987336999	1.13537528575564	1.01896648124417	1.01806769655902	-0.852114117309975	0	0.680964110967211	-1	0.636997848816849	0	pDC	quiescent	quiescent_pDC	112921	68788	107582	61305	66727	60211	590	58	256	165	3053	2499	2486	2311
1232	pDC_plate14_BC87	14	87	0H	56	pDC_TdT(neg)				1	I	e	-0.985714285714286	-0.968423551756885	-0.928767702388501	0.963595617529881	0.875762012554914	pDC	i	1	2	B	1.08753807376209	1.24241526952197	1.11256383318517	1.05517288026084	0.775670937197277	0.870901432266876	0.725041064514865	-1	0.606349206349206	0	pDC	quiescent	quiescent_pDC	111335	66856	109137	62542	64848	63205	433	72	127	11	761	2931	3189	1203
1203	pDC_plate14_BC88	14	88	0H	56	pDC_Zbtb46(pos)				1	VII	f	-0.928571428571429	-0.931386514719848	-0.913002888747974	0.940446547144754	0	NA	iv	1	2	G	-0.593142731126792	0	0.761204118996217	0	1.18649802846111	1.03484945304309	0.915144644182295	0	0	0	pDClike	quiescent	quiescent_pDClike	143918	68936	136821	119023	67561	115456	859	-19	543	256	1278	1524	1923	814
1218	pDC_plate14_BC89	14	89	0H	56	pDC_Zbtb46(pos)				1	I	f	-0.971428571428571	-0.936886672997784	-0.922743606002959	0.95601759628154	0.859674500465463	pDC	i	1	2	G	1.00168251987412	1.10432421184909	1.02268916173126	0.987464215429743	0.932667512586468	0.826138019286288	0.773188321041895	0	0.796483423025521	0	pDClike	quiescent	quiescent_pDClike	152866	70952	141197	79664	69235	75408	861	13	244	87	1225	2583	3448	3965
1234	pDC_plate14_BC90	14	90	0H	56	pDC-like				1	II	g	-0.957142857142857	0	-0.90759529345452	-0.91437583001328	-0.832301032607443	pDC-like	iv	1	5	D	-0.903222625462377	-0.921296551716714	-0.805571670187834	-0.680624110112656	1.44529491220171	0.937127943054705	1.04638780837657	-1	0.580354194807144	0.670676691729323	NA	NA	NA	130886	68455	125304	80164	66021	79575	617	-39	120	94	288	640	152	545
1220	pDC_plate14_BC91	14	91	0H	56	pDC-like				1	V	a	0.923076923076923	-0.906695156695157	-0.87384626224195	0	0	tDC	iv	1	6	D	0	0	0	0	-1.38466156386012	0	0	0	1.15104307369053	0.582706766917293	tDC	quiescent	quiescent_tDC	159846	71098	147342	95061	69581	89535	899	-103	429	296	437	764	90	452
1224	pDC_plate14_BC92	14	92	0H	56	pDC				1	I	e	-0.971428571428571	-0.956077872744539	-0.925843725780314	0.967397078353254	0.896951257700016	pDC	i	1	2	C	1.09904627335061	1.2046845579773	1.16394189079635	1.07170612275888	-1.10203566507033	0	0.760042802860615	-1	0.554077242483366	-0.591729323308271	pDC	quiescent	quiescent_pDC	99663	69499	93980	126879	67489	123208	562	117	64	-117	1235	6667	4028	3688
1183	pDC_plate14_BC93	14	93	0H	56	pDC				1	I	e	-0.985714285714286	-0.925886356441912	-0.910166983724371	0.953154050464808	0.925011838112659	pDC	i	1	2	B	1.16628482935956	1.30493207307055	1.30954116110014	1.18809938479907	-1.20727081713124	0	0.790654058975816	1.15000750412727	0.77086468986514	0.668421052631579	pDC	quiescent	quiescent_pDC	151228	69717	142159	99934	67800	96597	975	-15	411	62	2295	4376	2968	4139
1154	pDC_plate14_BC94	14	94	0H	56	tDC				1	III	a	-0.942857142857143	0.903846153846154	0	-0.879349269588313	-0.637650464882678	NA	vii	0																148901	68211	143062	102134	68240	98087	725	-241	346	413	16	42	-21	87
1182	pDC_plate14_BC95	14	95	0H	56	tDC				1	III	a	0.923076923076923	0	-0.87428662016487	0	-0.709192224026612	tDC	viii	1	6	D	-0.663696627633387	-1.10511429821967	-0.913591377501215	-0.758509645946632	-1.4508138567121	-0.865981870791185	-0.673869067457467	1.54082245234879	0.927244984741608	0.650785676482968	tDC	quiescent	quiescent_tDC	132085	68685	126030	112024	67634	108550	828	-140	152	380	7	21	-12	265
1243	pDC_plate14_BC96	14	96	0H	56	Empty	1		1											0
1069	pDC_plate13_BC1	13	1	0H	56	cDC1				1	IV	d	0	0	0.949940111322483	-0.9121098937583	-0.714378238834352	cDC1	vii	0																166377	70666	154298	144067	69701	135459	1098	271	280	-52	393	31	-33	236
1129	pDC_plate13_BC2	13	2	0H	56	cDC1	1	1												0																188004	73417	167823	92445	70394	86065	261	185	375	206	-35	127	20	67
1070	pDC_plate13_BC3	13	3	0H	56	cDC1				1	IV	d	0	-0.902579930357708	0.961724089339815	-0.951693227091634	0	cDC1	v	1	9	F	-0.709195930465168	-0.996235982689463	-0.878964520229716	-0.885832168425618	-0.993560094415565	-0.879378031783179	-1.17164744834123	0	-1.17420009576696	-1.14446861187187	cDC1	quiescent	quiescent_cDC1	154086	72905	138512	163649	71386	150239	702	-288	153	346	80	-13	-13	111
1057	pDC_plate13_BC4	13	4	0H	56	cDC1				1	IV	d	0	0	0.953216374269006	-0.926693227091633	-0.615136121845565	cDC1	v	1	9	F	-0.718817462465248	-0.983104858897738	-0.872061965811966	-0.979572088437908	-0.865805738610781	-0.854739435182999	-1.24604358374407	0	-1.26794165362378	-1.22341366699053	cDC1	quiescent	quiescent_cDC1	176828	70691	163933	109463	69133	103768	987	-211	310	324	-47	52	-30	274
1064	pDC_plate13_BC5	13	5	0H	56	cDC1				1	IV	d	0	0	0.961724089339815	-0.9433598937583	-0.653537142601133	cDC1	v	1	9	F	-0.639381810914638	-0.891410815398559	-0.799665537199306	-0.915140033497481	-0.885016304421977	-0.87495059669388	-1.31273545027319	0	-1.3139805464434	-1.28657534200201	cDC1	quiescent	quiescent_cDC1	141588	70114	132344	86132	67914	83117	895	-147	428	316	3	-33	-66	131
1065	pDC_plate13_BC6	13	6	0H	56	cDC1				1	IV	d	0	-0.890234251345362	0.967748185725357	-0.935209163346614	-0.592570816529741	cDC1	v	1	9	F	-0.693962552107071	-0.973009609858046	-0.832030894235419	-0.918992614622597	-1.06518357824076	-0.838266582010305	-1.15200087664861	0	-1.16120902210501	-1.2797553880198	cDC1	quiescent	quiescent_cDC1	182836	71709	167096	97731	69532	92114	638	-25	109	137	67	32	-3	55
1062	pDC_plate13_BC7	13	7	0H	56	cDC1				1	IV	d	0	0	0.953216374269006	-0.935599269588313	-0.646138790785192	cDC1	vii	0																179181	76145	154216	202517	74609	177889	941	78	360	-71	-129	46	-43	132
1063	pDC_plate13_BC8	13	8	0H	56	cDC1				1	IV	d	0	-0.887464387464387	0.961812160924399	-0.936354581673307	-0.632654981886501	cDC1	v	1	9	F	-0.744051452708439	-0.955673012565758	-0.889227215994438	-0.927588327212166	-0.984104894055367	-0.92142879127985	-1.23369427901613	0	-1.16806958112676	-1.12709593659972	cDC1	quiescent	quiescent_cDC1	201451	71709	184110	116635	71428	107014	1058	160	457	60	71	0	-88	213
1102	pDC_plate13_BC9	13	9	0H	56	cDC1				1	IV	d	-0.971428571428571	0	0.964559994363419	-0.94429780876494	0	cDC1	v	1	9	F	-0.709851179303473	-0.954694179228342	-0.89056096237546	-0.847765788526622	-0.860914412017519	-0.891024954832236	-0.905510641193135	-1	-1.13354023284235	-1.16221587286541	cDC1	quiescent	quiescent_cDC1	147460	68535	141007	88424	67456	85908	657	106	150	179	94	127	-35	175
1100	pDC_plate13_BC10	13	10	0H	56	cDC1				1	IV	d	0	0	0.970407947579793	-0.943725099601594	0	cDC1	v	1	9	F	-0.758800936315498	0	-0.93342580406403	-0.910244572669418	-0.956830802395863	-0.892689754319504	-0.991046525778333	0.833333333333333	-1.13840648070725	-1.05610085547051	cDC1	quiescent	quiescent_cDC1	90326	66398	89153	88020	65416	88182	435	258	224	42	242	24	-40	44
1093	pDC_plate13_BC11	13	11	0H	56	cDC1				1	IV	d	-0.923076923076923	0	0.958888184316212	-0.941459163346614	0	cDC1	v	1	9	F	0.740721307480269	-0.923361285646735	-0.804818691947238	-0.77434433670194	-1.29233351070361	-0.995608383158832	-1.1151740645249	0	-0.99160645497881	-1.03056188422429	cDC1	quiescent	quiescent_cDC1	133973	69135	126999	124964	67826	120745	777	222	382	79	120	-11	9	-58
1056	pDC_plate13_BC12	13	12	0H	56	cDC1				1	III	d	-0.851648351648352	0	0.903332628760657	-0.889193227091634	-0.701007876057641	NA	vii	0																186196	74387	164041	191644	73628	170581	1055	-129	389	483	74	3	-22	217
1114	pDC_plate13_BC13	13	13	0H	56	cDC2				1	VI	b	-0.971428571428571	0.995884773662551	-0.86852673853308	-0.94109395750332	-0.630714627204246	cDC2	viii	1	11	E	-0.613125276644937	-1.02051403226945	-0.94309702868629	-0.74149441797046	-1.53842795355627	-1.33520813943132	-0.686980708241992	-1.44326879783881	0	1.05343457698727	cDC2	quiescent	quiescent_cDC2	119014	73796	105692	58195	74456	51223	686	-99	334	141	15	18	-25	25
1059	pDC_plate13_BC14	13	14	0H	56	cDC2				1	VI	b	-0.894505494505495	0.923076923076923	0	-0.907943227091633	-0.826085626957011	cDC2	viii	1	11	E	-0.763406159476951	-1.04419601282798	-1.04068848443567	-0.756309568921284	0	-1.07624397592905	0	0	0	0.933989239194339	cDC2	quiescent	quiescent_cDC2	118253	74383	104188	112581	72252	102116	434	-103	390	205	-29	-63	38	154
1149	pDC_plate13_BC15	13	15	0H	56	cDC2	1		1											0																120558	66899	118101	66802	65797	66537	713	-115	66	43	-2	9	-22	-47
1073	pDC_plate13_BC16	13	16	0H	56	cDC2				1	VI	b	-0.971428571428571	0.976654004431782	0	-0.937682602921647	-0.65185399799994	cDC2	viii	1	11	E	-0.655629690818139	-0.921580703816268	-0.890874476154193	-0.734785971289445	-1.3310206977474	-1.34207570969841	-0.70376686370442	-1.42916103857121	0	0.956989389276884	cDC2	quiescent	quiescent_cDC2	126080	67921	121652	76046	66802	74605	599	-35	121	302	-37	-71	-48	45
1066	pDC_plate13_BC17	13	17	0H	56	cDC2				1	III	a	0.923076923076923	0.903846153846154	-0.838230113436201	-0.912682602921647	-0.787687712698371	NA	viii	1	6	D	-0.881931026631577	-1.15397390411708	-0.935303439327528	-0.822102655478838	-1.06690952751286	-1.16285808374279	0	0	0.880900209400885	0.923966207730041	tDC	quiescent	quiescent_tDC	124760	71041	115093	125063	69322	118232	976	-113	577	216	-3	941	97	175
1060	pDC_plate13_BC18	13	18	0H	56	cDC2				1	III	b	-0.928571428571428	0.976654004431782	0	-0.9121098937583	-0.704076688687142	cDC2	vii	0																208038	73475	185560	106949	70283	99725	844	97	387	493	-12	-44	-15	165
1072	pDC_plate13_BC19	13	19	0H	56	cDC2				1	VI	b	0	0.957423235201013	-0.865162404001973	-0.956042496679947	0	cDC2	viii	1	11	E	-0.63579578348144	-1.02923812968621	-0.868118049863322	-0.72358545973191	-1.36388195325611	-1.17545126225958	-0.721230898305544	-1.17203211766472	0	0.892337383305179	cDC2	quiescent	quiescent_cDC2	174992	74274	154405	126738	74625	111303	855	-139	420	146	-85	-31	-10	38
1082	pDC_plate13_BC20	13	20	0H	56	cDC2				1	III	b	-0.942857142857143	0.980769230769231	0	-0.933698539176627	-0.634795358269669	cDC2	viii	1	6	E	-0.641532567321476	-0.993628847928524	-0.98987083120075	-0.728538294229365	-1.33326511399452	-1.31971341043381	-0.780932003143974	-1.42113162239232	0	0.935259919271389	NA	NA	NA	148845	75821	128654	85718	80288	69968	821	68	507	154	37	14	38	51
1075	pDC_plate13_BC21	13	21	0H	56	cDC2				1	VI	b	-0.985714285714286	0.971153846153846	0	-0.917604581673307	-0.677738824665669	cDC2	viii	1	11	E	-0.772813827132482	-1.0568018477108	-0.955748979246278	-0.811185022017345	-1.3298950786569	-1.28306562257154	-0.677600549154494	0	-0.558185216154599	0.938257169262643	cDC2	quiescent	quiescent_cDC2	132130	71798	120607	71746	70737	66471	488	-111	229	437	-66	-34	12	202
1076	pDC_plate13_BC22	13	22	0H	56	cDC2				1	III	b	0	0	0.827045022194039	-0.9121098937583	-0.780473391333335	NA	viii	1	6	E	-0.875959008425763	-1.1444607744062	-0.944340781660683	-0.769165617169286	0	-0.791713346151636	0	0	0.7963923014801	0	NA	NA	NA	141006	68197	135503	100394	67633	97282	1083	77	228	88	-25	-56	-46	402
1071	pDC_plate13_BC23	13	23	0H	56	cDC2				1	VI	NA	-0.923076923076923	0.961538461538461	0.856372859860495	-0.923099269588313	-0.71805281836475	NA	viii	1	11	NA	-0.722204955507681	-1.0582276318921	-0.922095734384681	-0.770044896584483	-1.25563832835332	-1.23868858362117	-0.676324847518594	-1.32958126969833	0	0.992248292952101	NA	NA	NA
1139	pDC_plate13_BC24	13	24	0H	56	cDC2				1	VI	b	0.923076923076923	0.973923710034821	0	-0.94484561752988	0	NA	vi	1	4	E	0	-1.0044497052578	-0.863849796875461	0	-1.04324423887684	-1.05345968867269	-0.837661265398365	0	0	0	cDC2	intermediate	intermediate_cDC2	106573	66210	105488	66431	65416	66553	189	-101	194	164	-37	-32	8	85
1127	pDC_plate13_BC25	13	25	0H	56	tDC				1	III	a	0	0	0	-0.922526560424967	-0.649634346960998	NA	viii	1	6	D	-0.686018812971806	-1.06608985360358	-0.852056651991929	-0.671679858313434	-1.69713342338286	-0.992945711793029	-0.68193292881072	1.5131322227225	0.999858850939445	0.677317392987196	tDC	quiescent	quiescent_tDC	150674	70393	140277	126990	71459	116465	1018	-42	315	411	-2	1876	-24	100
1094	pDC_plate13_BC26	13	26	0H	56	tDC				1	III	a	0.923076923076923	0.905231085786641	-0.877474811526809	-0.940521248339973	-0.737863578436465	NA	viii	1	6	D	-0.795308810922122	-1.07575086799832	-0.915730053773165	-0.80303813285134	-1.18386476198273	-0.857051959339887	-0.650366718088391	0.833333333333333	0.703934664065236	0	tDC	quiescent	quiescent_tDC	137027	70099	128108	97143	69006	92258	657	-76	355	298	-2	167	-46	205
1113	pDC_plate13_BC27	13	27	0H	56	tDC				1	III	a	1	0.942307692307692	0	-0.936354581673307	-0.701680714455495	NA	viii	1	6	D	-0.699790330876208	-1.06965431405683	-0.872698573959267	-0.757573594469105	-1.51749143847298	-1.02077485629801	-0.660531735077243	1.012006603632	0.917313450969462	0.769402005689595	tDC	quiescent	quiescent_tDC	109432	69787	102766	98463	68122	94725	180	19	339	126	-41	157	31	224
1061	pDC_plate13_BC28	13	28	0H	56	tDC				1	III	a	0.923076923076923	0	-0.798545057422673	0	-1.02629585422125	tDC	vii	0																138142	70297	128786	103631	68886	98591	944	35	310	92	-5	20	-14	822
1151	pDC_plate13_BC29	13	29	0H	56	tDC	1		1											0																116281	66783	114109	97905	64516	99452	440	9	20	228	134	-8	46	350
1145	pDC_plate13_BC30	13	30	0H	56	tDC				1	II	g	1	0	-0.889434932713309	0.910682270916335	-0.971544527465247	pDC-like	iv	1	5	A	-0.853068400218545	0	0	0	1.35744204767167	1.23493257044551	1.1085689184537	0	0.718792836059833	0	pDClike	quiescent	quiescent_pDClike	120976	66978	118371	67954	65390	68106	474	43	106	252	28	3	52	349
1068	pDC_plate13_BC31	13	31	0H	56	tDC				1	III	a	0	0.961538461538461	0	-0.947526560424967	-0.68426661020969	NA	viii	1	6	D	-0.703267669921869	-1.05922247822076	-0.884807477445928	-0.768675884465514	-1.33829287926541	-1.22466975711414	-0.766677236792973	-0.854007203962179	0.720900781143915	0.728448146480564	tDC	quiescent	quiescent_tDC	113322	70838	104841	130224	69171	123380	792	-29	258	415	-25	176	-5	209
1077	pDC_plate13_BC32	13	32	0H	56	tDC				1	II	a	1	0	-0.864986260832805	-0.939010624169987	-0.831777935226052	NA	iv	1	6	D	-0.798199344285026	-1.07597709074719	-0.843514774472113	-0.660032045766533	0	0	0	1.04671319225574	0.919397454314159	0	tDC	quiescent	quiescent_tDC	136663	68114	131491	90979	66535	89613	815	-92	254	379	83	373	21	280
1080	pDC_plate13_BC33	13	33	0H	56	tDC				1	III	a	0.923076923076923	0	-0.883410836327767	0	0	tDC	iv	1	6	D	-0.72835833986908	-1.15862518467644	-0.881703526683266	-0.757402296066501	-1.4499133614397	-0.821133883163871	0	1.50026264445445	1.1206127655925	0.657713396503415	tDC	quiescent	quiescent_tDC	154801	69382	146219	71238	67701	68960	615	-99	183	177	12	412	26	194
1089	pDC_plate13_BC34	13	34	0H	56	tDC				1	V	a	0.923076923076923	0	-0.901659268653562	0	0	tDC	iv	1	6	D	-0.683890772470791	-1.02634904068726	-0.763068044796433	-0.702056189804916	-1.55673120216119	-0.806826059232759	0.69118415506839	1.4876932312772	1.12622049269956	0	tDC	quiescent	quiescent_tDC	139446	69702	131112	130927	69214	123969	557	-155	319	84	103	904	2	110
1067	pDC_plate13_BC35	13	35	0H	56	tDC				1	II	a	0.923076923076923	0	-0.82901782568872	0	-0.866707793015866	NA	iv	1	6	D	-0.919006109528219	-1.11624209364164	-0.940706410961927	-0.798388520590775	0	0	0	1.49140777427585	0.909630654002559	0.654036994783221	tDC	quiescent	quiescent_tDC	149777	70333	139561	75599	68116	72736	823	-151	234	143	83	16	-34	271
1096	pDC_plate13_BC36	13	36	0H	56	tDC				1	III	a	0	0.923076923076923	0	-0.952083333333333	-0.87358413537972	NA	viii	1	6	D	-0.843335520888195	-1.11843650140273	-0.927831260719036	-0.754389140958155	0	-1.1568159674754	-0.695232172776995	0	0.805766743137297	0.74912703866826	tDC	quiescent	quiescent_tDC	132878	67791	128458	70182	67269	68374	764	-84	101	321	5	-34	-13	192
1120	pDC_plate13_BC37	13	37	0H	56	pDC				1	I	c	-0.985714285714286	-0.942347261791706	-0.910519270062707	0.969480411686587	0.897676159413468	pDC	i	1	2	B	1.17994378535491	1.25185335796015	1.22059123703935	1.1899071403539	0.85491111020152	0.903170473342916	0.87569796427127	-1	0.718547343896286	0	pDC	quiescent	quiescent_pDC	82926	72699	74755	94720	70742	87750	316	-62	372	97	6074	5061	1462	1150
1111	pDC_plate13_BC38	13	38	0H	56	pDC				1	I	c	-0.971428571428571	-0.942347261791706	-0.916543366448249	0.956955511288181	0.837836115430715	pDC	i	1	2	B	1.12649010761693	1.1723579169978	1.14121977824983	1.0399818231179	-0.931767017314068	-0.75944736937439	0	0	0	0	pDC	quiescent	quiescent_pDC	133375	70031	124815	107010	67973	103173	821	89	315	-65	1537	5707	1715	3384
1132	pDC_plate13_BC39	13	39	0H	56	pDC				1	I	c	-0.971428571428571	-0.935501741057297	-0.922567462833791	0.952971447543161	0.789618276016892	pDC	i	1	2	B	1.12366929764126	1.18669176445132	1.19544940422361	1.12845870038731	0	0.810165395867909	0.751600091904267	0	0.824624972306197	0	pDC	quiescent	quiescent_pDC	139020	68919	132197	78866	66807	77365	715	-26	206	87	2272	4049	2250	2222
1142	pDC_plate13_BC40	13	40	0H	56	pDC				1	I	c	-0.985714285714286	-0.931386514719848	-0.922567462833791	0.956772908366534	0.811905490873571	pDC	i	1	2	B	1.23809430488606	1.19958065250293	1.1386551064624	1.03523878987501	-0.784901013739375	-0.768264718916638	0	-1	0.693165169414607	-0.699248120300752	pDC	quiescent	quiescent_pDC	142596	69746	133988	96331	67471	93569	738	20	255	48	3174	6703	1018	3268
1115	pDC_plate13_BC41	13	41	0H	56	pDC				1	I	c	-0.971428571428571	-0.94923235201013	-0.931603607412105	0.961694887118194	0.852625282202963	pDC	i	1	2	B	1.12373757666454	1.30459452190636	1.1697524584034	1.10132348396985	0	1.0098218947826	0.903702790002345	0	0.636622642453349	-0.675187969924812	pDC	quiescent	quiescent_pDC	107850	69377	101879	90020	67671	87180	492	2	227	34	1657	5513	1485	2557
1116	pDC_plate13_BC42	13	42	0H	56	pDC				1	I	c	-0.957142857142857	-0.960193099081988	-0.92575565419573	0.944272908366534	0.770538512684246	pDC	i	1	2	B	1.04678649372641	1.05756827342905	1.14686186376866	1.03514547939194	-0.865996752759472	0.815530846865958	0.689515172815414	1	0	0	pDC	quiescent	quiescent_pDC	140160	69675	131835	64488	67010	63070	562	-53	226	88	1133	1427	1809	2524
1098	pDC_plate13_BC43	13	43	0H	56	pDC				1	I	e	-0.985714285714286	-0.956077872744539	-0.925843725780314	0.954116865869854	0.998289329476663	pDC	i	1	2	B	1.27886600753774	1.16958015641418	1.20353217506808	1.06755381853999	-1.19504591161502	0	0	0	0	0	pDC	quiescent	quiescent_pDC	146236	68332	140252	88540	66808	86854	806	100	442	75	1602	5387	3362	2692
1126	pDC_plate13_BC44	13	44	0H	56	pDC				1	I	c	-0.942857142857143	-0.947847420069642	-0.904319030507997	0.947294156706507	0.823887079125046	pDC	i	1	2	B	1.14061798950052	1.27954674981581	1.21149540901342	1.07247000411745	-1.00512327234524	-0.674621790623681	0.687302023048364	0	0.656853054894478	-0.696992481203008	pDC	quiescent	quiescent_pDC	146010	70239	136234	103408	68908	98348	880	-71	390	74	1772	3131	3536	2064
1105	pDC_plate13_BC45	13	45	0H	56	pDC				1	I	e	-0.957142857142857	-0.960193099081988	0	0.945393426294821	0.894920526240055	pDC	i	1	2	B	1.10069186346454	1.13783453583272	1.02932518333802	0.965878234828894	-1.02312635585936	-0.669406422171033	0	0	0.743560029444766	0	pDC	quiescent	quiescent_pDC	144097	69331	136209	99933	67504	97020	759	7	261	-4	1665	4727	3029	1677
1099	pDC_plate13_BC46	13	46	0H	56	pDC				1	I	e	-0.957142857142857	-0.93684710351377	-0.901306982315226	0.966434262948207	0.776228697525008	pDC	i	1	2	B	0.983726088718874	1.05691097826458	1.07242400788382	0.957045452223854	-1.02875445131186	0	0	0	0.657866112075927	0.642105263157895	pDC	quiescent	quiescent_pDC	137961	68399	132185	97519	66074	96724	476	-10	177	153	2067	5144	3087	1063
1121	pDC_plate13_BC47	13	47	0H	56	pDC	1	1		1	I	c	-0.985714285714286	-0.947847420069642	-0.940639751990418	0.964741035856574	0.827792981262109	pDC		0																142058	68729	135458	80825	66747	79359	696	-102	235	118	2229	5194	2596	2717
1123	pDC_plate13_BC48	13	48	0H	56	pDC	1	1												0																141592	69107	134276	110938	67420	107838	705	-219	307	11	2102	10804	4395	2652
1118	pDC_plate13_BC49	13	49	0H	56	pDC-like				1	II	a	0	-0.919040835707502	-0.859138307616431	0	0	NA	iv	1	6	D	-0.796023147376727	-1.07014208232938	-0.871237834655214	-0.705031013949033	0	-0.655411224812485	0	0	0.949769873430387	0.667778349520808	tDC	quiescent	quiescent_tDC	118364	70321	110310	118271	68933	112442	101	-138	267	137	321	981	91	304
1109	pDC_plate13_BC50	13	50	0H	56	pDC-like				1	II	g	0.923076923076923	-0.936886672997784	-0.862414570562954	0	-0.856294697346063	pDC-like	iv	1	5	A	-0.975202831373528	-0.805965606247812	-0.74995494316746	-0.643936564488741	1.19244675480605	1.11781289146417	1.07619111696805	1.12779528740807	0.873207406930955	0	pDClike	quiescent	quiescent_pDClike	130131	68392	124697	40732	65873	40524	438	-231	127	94	137	67	203	710
1131	pDC_plate13_BC51	13	51	0H	56	pDC-like				1	II	g	0	-0.950617283950617	-0.898383005707039	0	-0.774324650844819	pDC-like	iv	1	5	A	-0.779434857150435	-0.812887614188999	-0.687392729462743	0	1.28568212516884	1.23440728153661	0	1.19176797238481	0	0	pDClike	quiescent	quiescent_pDClike	115921	67147	113139	64189	65814	63918	458	74	45	76	1088	26	35	1315
1084	pDC_plate13_BC52	13	52	0H	56	pDC-like				1	II	a	0	0	-0.900866624392306	0.896621845949535	0	NA	iv	1	5	G	-0.618474773986585	0	0	0	1.29193101660459	1.08551879123355	1.02211309221333	0	0.8013507429086	0.611278195488722	pDClike	quiescent	quiescent_pDClike	95525	70868	88338	121713	68098	117134	1154	5	125	19	1344	1904	203	1250
1140	pDC_plate13_BC53	13	53	0H	56	pDC-like				1	II	a	1	0	-0.901130839146058	0	-0.865938587675344	NA	iv	1	6	D	-0.653133206203044	-0.974808537104254	-0.744899919314597	-0.670932281734011	0	0	0	0.833333333333333	0.902030045096232	0.706105143543235	tDC	quiescent	quiescent_tDC	143810	68805	136977	97299	67133	94985	703	131	209	61	823	177	235	455
1091	pDC_plate13_BC54	13	54	0H	56	pDC-like				1	V	a	-0.971428571428571	-0.935501741057297	-0.901130839146058	0	-0.829458129153252	NA	iv	1	5	D	-0.709501413441435	-0.960905492940424	-0.742125957738295	-0.612039984229546	0	0	0.953952337720172	1.13034669067987	0.959461632469287	0.63984962406015	NA	NA	NA	133564	68966	126920	73765	67045	72105	766	21	239	101	561	198	75	300
1088	pDC_plate13_BC55	13	55	0H	56	pDC-like				1	VII	g	1	-0.941001899335233	-0.880310716550412	0.907453519256308	0	NA	iv	1	5	A	-0.769454367881337	0	0	0	1.34476007258538	1.31311699656227	1.04715629535715	0	0.76169821973514	0	pDClike	quiescent	quiescent_pDClike	137794	69014	130849	61333	66720	60245	497	-217	150	89	1311	366	275	820
1107	pDC_plate13_BC56	13	56	0H	56	pDC-like				1	II	g	0.846153846153846	-0.927271288382399	-0.889170717959557	0	0	NA	iv	1	5	A	-0.778979291628769	0	0	0	1.42186156931767	1.10214043313659	1.0274604689578	1.4814648056431	0.762641953074191	0	pDClike	quiescent	quiescent_pDClike	130065	67633	126032	53915	66783	52909	540	-115	358	1	142	49	47	956
1081	pDC_plate13_BC57	13	57	0H	56	pDC-like				1	II	a	0.923076923076923	-0.951962646407091	-0.877210596773057	0.913703519256308	-0.833360924793387	NA	iv	1	5	D	-0.847374225115152	-0.837260979193069	-0.703752167858989	0	1.33935710095098	1.11815057719132	1.01832601562638	1.46251688428636	0.847975314994676	0	NA	NA	NA	138109	68082	132944	89116	66501	87823	504	46	199	113	1321	874	2	446
1079	pDC_plate13_BC58	13	58	0H	56	pDC-like				1	II	g	0	-0.919040835707502	0	0	-0.985568237665418	pDC-like	iv	1	5	A	-1.16369272128542	-0.849701817470021	-0.72188650071642	-0.677728427991416	1.40542753059637	1.1842645260701	1.14654808252988	1	0	-0.622556390977444	pDClike	quiescent	quiescent_pDClike	146734	68941	139486	61719	66562	60768	557	260	119	41	275	34	72	405
1141	pDC_plate13_BC59	13	59	0H	56	pDC-like				1	V	a	0	0	-0.871714929895019	-0.94562583001328	0	NA	viii	1	6	D	-0.681832455357008	-1.0278305563577	-0.842629672281293	-0.771448482692968	-1.38121648724981	-0.885117395329682	-0.752425545903967	0	0.766013092915389	0.712037805003278	tDC	quiescent	quiescent_tDC	138266	69944	129553	69425	69105	65840	741	94	210	118	357	762	54	328
1090	pDC_plate13_BC60	13	60	0H	56	pDC-like				1	II	g	0	-0.962962962962963	-0.886422884520538	0	0	NA	iv	1	5	A	-0.732310086820717	0	0	0	1.35307259902037	1.16300292293248	1.11154998742373	0	0	0	pDClike	quiescent	quiescent_pDClike	126453	68970	120157	52650	67550	51080	521	-145	47	88	179	147	37	1409
1135	pDC_plate13_BC61	13	61	0H	56	pDC_Zbtb46(pos)				1	I	f	0	-0.936886672997784	-0.913531318255478	0.963022908366534	0.809447504671608	pDC	i	1	2	G	0.807533776122799	0.957807158551669	1.08920386982071	1.07126731793455	0	0.886747602288336	0.829686308554194	1.16782980639352	0.66129764227468	0	pDClike	quiescent	quiescent_pDClike	88893	69723	83555	121874	68130	117233	186	101	171	153	2442	686	1844	1415
1122	pDC_plate13_BC62	13	62	0H	56	pDC_Zbtb46(pos)				1	V	f	-0.928571428571429	-0.925886356441912	-0.910255055308955	0.935524568393094	0.684044200758767	NA	iv	1	2	G	0.862653166590706	1.05370337875909	0.865205390208204	0.941108660155756	0	0.894066850197736	0.9734394112222	0	0.872976565682554	0.652422986778066	pDClike	quiescent	quiescent_pDClike	180794	73005	162298	116960	71811	106740	934	-52	296	-16	1580	1182	2308	3675
1138	pDC_plate13_BC63	13	63	0H	56	pDC_Zbtb46(pos)				1	V	f	0.923076923076923	-0.921771130104463	-0.894930599591348	0.920161022576361	0.741746463659583	NA	iv	1	2	G	0	0	0	0.817326607513714	0	0	0	1.17720996548101	0.789888724512768	0	pDClike	quiescent	quiescent_pDClike	123909	70447	115271	116736	68126	112298	498	30	343	51	1310	550	2345	771
1125	pDC_plate13_BC64	13	64	0H	56	pDC_Zbtb46(pos)				1	II	g	0	-0.921771130104463	0	0	-1.00143282910825	pDC-like	iv	1	5	A	-0.926782236791915	-0.771629962827433	-0.668004822524183	0	1.43655260393216	1.31495550774341	1.09140504894338	0	0	0	pDClike	quiescent	quiescent_pDClike	124170	68156	119396	83858	65750	83586	422	50	44	217	328	-47	595	1038
1097	pDC_plate13_BC65	13	65	0H	56	pDC_Zbtb46(pos)				1	V	f	0	-0.967078189300411	-0.904230958923413	0.931540504648074	0	NA	iv	1	2	G	0	0	0.80795314827001	0.773399433006216	1.01741298623334	1.06394313151725	0.877796044444873	1	0.733337264066665	0	pDClike	quiescent	quiescent_pDClike	125844	67576	122045	87771	66015	87134	668	-14	245	357	1116	1003	2150	989
1074	pDC_plate13_BC66	13	66	0H	56	pDC_Zbtb46(pos)				1	II	a	0.923076923076923	-0.947847420069642	-0.88004650179666	0	0	NA	iv	1	6	G	-0.786460702992945	-0.815855041252964	-0.650724364746765	0	0.713253653145594	0.759975382104441	0.9151415687203	1.20036019810896	1.02800611765042	0.635338345864662	NA	NA	NA	146618	70048	137175	103852	68501	99356	977	-81	331	46	1761	2556	934	731
1143	pDC_plate13_BC67	13	67	0H	56	pDC_Zbtb46(pos)				1	II	f	0	-0.930001582779361	-0.904495173677165	0.914666334661355	0	NA	iv	1	5	G	0	0	0	0.768980616858906	0	0.94526018348204	0.894118656812319	0	0.854304867677223	0	pDClike	quiescent	quiescent_pDClike	135685	69629	127708	92137	68331	88368	627	46	207	55	1620	1720	996	671
1078	pDC_plate13_BC68	13	68	0H	56	pDC_Zbtb46(pos)				1	VII	g	0.923076923076923	-0.953347578347578	-0.865250475586557	0.921671646746348	-0.785747358016116	NA	iv	1	5	G	-0.660845059270788	0	0.735555396814402	0	1.43835359447696	1.1841894847974	1.0744276470596	1.12524388413627	0.78824925137397	0	pDClike	quiescent	quiescent_pDClike	125860	68979	119578	98972	67488	96109	394	97	157	99	557	151	1769	923
1103	pDC_plate13_BC69	13	69	0H	56	pDC_Zbtb46(pos)				1	I	f	0	-0.934116809116809	-0.946487705206792	0.946148738379814	0.718308691472451	pDC	i	1	2	G	0.944661492954983	1.09355372591805	1.10472971672882	0.965100884838756	0.859543203307274	0.820633653409557	0.793054244147017	0	0.611070017080823	0	pDClike	quiescent	quiescent_pDClike	145281	69725	136553	120904	67970	116575	632	47	168	25	1428	1561	3836	1638
1083	pDC_plate13_BC70	13	70	0H	56	pDC_Zbtb46(pos)				1	II	g	0.923076923076923	-0.932771446660336	-0.883234693158599	0.913911022576361	-0.81958493478493	pDC-like	iv	1	5	G	-0.804238722373421	-0.8113117474623	-0.672694902067932	0	1.25265032131309	1.11294637640539	1.05760397096083	1.18681524838661	0.853866054901624	0.670676691729323	pDClike	quiescent	quiescent_pDClike	131553	68255	126313	72229	66775	70889	695	50	209	31	1432	531	1276	431
1101	pDC_plate13_BC71	13	71	0H	56	pDC_Zbtb46(pos)				1	I	e	0	-0.942347261791706	-0.907771436623688	0.955262284196547	0.963808707843821	pDC	i	1	2	C	1.17477125542408	1.12241025750056	1.15157290836883	1.11271917404703	0	0	0.669727934222587	1	0.806082988500818	0.618045112781955	pDC	quiescent	quiescent_pDC	129254	69005	122756	100860	66690	99114	648	204	118	161	2619	4375	4009	2213
1085	pDC_plate13_BC72	13	72	0H	56	pDC_Zbtb46(pos)				1	V	f	-0.957142857142857	0	-0.904142887338829	0.928311752988048	0.664388647565197	NA	iv	1	2	G	0	0	0.672776918330723	0.735180195802718	-1.18476525725513	-0.807088703687209	0	0	0.932154470673156	0	pDClike	quiescent	quiescent_pDClike	128076	69396	120952	92110	68043	88716	786	-28	296	247	633	975	955	1870
1147	pDC_plate13_BC73	13	73	0H	56	pDC_TdT(neg)				1	I	e	-0.985714285714286	0	-0.904759388430917	0.951278220451527	0.792253332543733	pDC	i	1	2	B	1.01931721895862	1.12149058700755	1.00280607058241	1.00671432769699	1.12115413477413	0.893688920013085	0.75413398870009	-1	0	-0.780451127819549	pDC	quiescent	quiescent_pDC	111287	67758	107638	87660	65608	87563	536	62	188	67	2219	3992	1595	1499
1144	pDC_plate13_BC74	13	74	0H	56	pDC_TdT(neg)				1	I	e	-0.923076923076923	-0.969808483697373	-0.91955541464102	0.964923638778221	0.786229546634168	pDC	i	1	2	B	1.04255874195374	1.161005177175	1.0485795633111	1.06331780499563	0.852264199855375	0.993774230091523	0.758954136628866	1	0.691502826554605	-0.675187969924812	pDC	quiescent	quiescent_pDC	145865	69920	136719	75938	67346	73897	587	0	236	-32	4766	3644	2014	2098
1104	pDC_plate13_BC75	13	75	0H	56	pDC_TdT(neg)				1	I	g	-0.985714285714286	-0.909425451092118	-0.916631438032833	0.935707171314741	0.627312318366598	NA	i	1	2	A	0	0	0.762638040665956	0.714585123421285	0.980509734899649	0.845049713821731	0.768966563387921	0	0.700987686084489	0	pDClike	quiescent	quiescent_pDClike	120263	68401	115226	40627	66031	40322	380	63	64	6	726	-7	1318	360
1110	pDC_plate13_BC76	13	76	0H	56	pDC_TdT(neg)				1	III	e	-0.957142857142857	-0.936886672997784	-0.877827097865145	0.930785192563081	0.818900692790759	NA	vii	0																161234	70983	148862	69427	68955	65985	680	75	265	13	2090	4004	4727	1079
1150	pDC_plate13_BC77	13	77	0H	56	pDC_TdT(neg)				1	I	e	-1	-0.986269389047167	0	0.952241035856574	0.792146676149216	pDC	i	1	2	B	0.901244667506761	1.15475647738952	1.01525522530982	0.88127564564961	0	0	0	-1	0	0	pDC	quiescent	quiescent_pDC	131198	68324	125845	72702	65912	72287	553	65	238	56	2571	2265	2507	859
1117	pDC_plate13_BC78	13	78	0H	56	pDC_TdT(neg)				1	I	e	0	-0.951962646407091	-0.91955541464102	0.961512284196547	0.853026649470568	pDC	i	1	2	B	0.97635192137828	1.00707834766384	0.994685057550884	1.04138737365761	0	0.573649876760712	0	0	0.718605232878083	0	pDC	quiescent	quiescent_pDC	125687	69174	119076	63405	66725	62275	490	176	208	-22	3634	2405	1033	1944
1092	pDC_plate13_BC79	13	79	0H	56	pDC_TdT(neg)	1	1		1	I	e	-1	-0.936886672997784	-0.895459029098852	0.945393426294821	0.905895609486964	pDC		0																131803	68689	125753	70056	66485	69056	657	10	105	3	2404	3245	2829	1285
1133	pDC_plate13_BC80	13	80	0H	56	pDC_TdT(neg)	1	1		1	I	c	-1	-0.951962646407091	-0.925667582611146	0.964741035856574	0.859172571828959	pDC		0																122401	67481	118873	60949	65181	61281	355	68	-61	41	876	3900	2323	457
1112	pDC_plate13_BC81	13	81	0H	56	pDC_TdT(neg)				1	I	c	-0.971428571428571	0	-0.923007820756711	0.962084993359894	0.867873122591203	pDC	i	1	2	B	1.10313602271275	1.22761186464869	1.11640236264561	1.06488118530637	0.767883699671183	0.770741080915738	0.700525657964339	-1	0	0	pDC	quiescent	quiescent_pDC	111536	67636	108072	93418	66442	92145	161	12	123	25	1659	1799	3933	1702
1130	pDC_plate13_BC82	13	82	0H	56	pDC_TdT(neg)				1	I	c	1	-0.940962329851219	-0.919731557810188	0.952996347941567	0.794545756877791	NA	i	1	2	B	0.992024911601643	0.907374197769323	0.987280223674303	0.964900795241047	-0.863970638396573	0	0	0	0.725800261572436	0	pDC	quiescent	quiescent_pDC	116483	68119	112067	78261	66084	77611	522	-29	118	108	1956	3136	1680	1149
1108	pDC_plate13_BC83	13	83	0H	56	pDC_TdT(neg)				1	V	g	-0.985714285714286	0	-0.874550834918622	0.938753320053121	0	NA	iv	1	8	A	-0.626770708141446	0.849248138478554	0.740581318122403	0.728260965651527	1.19295157791331	0.955126680835984	0.881418039694846	-1	0.63121395338865	0	NA	NA	NA	132263	68669	126229	65902	67993	63521	469	153	172	102	1241	94	866	825
1095	pDC_plate13_BC84	13	84	0H	56	pDC_TdT(neg)				1	I	c	-0.985714285714286	-0.961578031022476	-0.907507221869936	0.957918326693227	0.912341131846519	pDC	i	1	2	B	1.2453559103176	1.26780182627044	1.1911047069478	1.05804566448065	-0.947150478217565	0	0.689253096138563	0	0.665419194842878	-0.648872180451128	pDC	quiescent	quiescent_pDC	130828	67846	126373	68982	66132	68360	598	-112	225	35	1443	8956	823	3805
1148	pDC_plate13_BC85	13	85	0H	56	Empty	1		1											0
1134	pDC_plate13_BC86	13	86	0H	56	pDC_TdT(neg)				1	I	c	-1	-0.9588081671415	-0.913707461424646	0.9613296812749	0.776931224596032	pDC	i	1	2	B	1.04619148143027	1.16284368835615	1.07349627230874	1.07247382248064	-0.768634112398183	0.736220801658698	0.715814631212362	-1	0.696161102892305	0	pDC	quiescent	quiescent_pDC	104677	68150	100662	85820	66928	84035	242	-157	189	-44	1799	1761	1921	2317
1137	pDC_plate13_BC87	13	87	0H	56	pDC_TdT(neg)				1	I	e	-1	-0.968423551756885	-0.934791798774044	0.96625166002656	0.819011661579745	pDC	i	1	2	B	1.15033583431517	1.25823186613965	1.12152613424563	1.0671631791137	0.778635067468926	0.770778601552088	0	-1	0.606349206349206	0	pDC	quiescent	quiescent_pDC	129817	68549	124111	100235	67075	97935	400	154	180	0	2713	3749	2011	2832
1106	pDC_plate13_BC88	13	88	0H	56	pDC_Zbtb46(pos)				1	VII	g	0	-0.927271288382399	-0.919026985133516	0.950498007968128	0	NA	iv	1	2	G	0	0	0.84286433660308	0.848182211112709	1.19505273354891	1.03976465640494	0.967964473777097	0	0.797505413691816	0	pDClike	quiescent	quiescent_pDClike	141655	70564	131562	56824	68365	54473	504	-39	254	3	406	425	600	717
1119	pDC_plate13_BC89	13	89	0H	56	pDC_Zbtb46(pos)				1	I	f	-0.971428571428571	-0.957462804685027	-0.916719509617417	0.95601759628154	0.822441234187898	pDC	i	1	2	G	1.10241781273664	1.12083439077386	1.08292465503463	1.03533978619523	1.10038475707093	0.968998148618764	0.750661508217918	0	0.71984126984127	0	pDClike	quiescent	quiescent_pDClike	140032	71461	128422	98908	69349	93470	656	133	242	-35	1067	2798	3139	1861
1136	pDC_plate13_BC90	13	90	0H	56	pDC-like				1	II	g	0	0.953308008863564	-0.910607341647291	-0.9304697875166	-0.82146959535138	NA	iv	1	5	A	-0.968312099213623	-0.924748450260913	-0.780475054549233	-0.683681550867375	1.45247840857926	0.994487122182173	1.0418678255386	0	0.696086061619605	0.727992877285514	pDClike	quiescent	quiescent_pDClike	130126	68974	123639	55603	67171	54250	506	-83	108	135	124	-31	-24	809
1124	pDC_plate13_BC91	13	91	0H	56	pDC-like				1	V	a	0.923076923076923	-0.914925609370054	-0.885894455013035	0	0	tDC	iv	1	6	D	0	-0.788704050228223	-0.675466298130639	0	-1.30185693040263	0	0	0	1.15802762948193	0.611278195488722	tDC	quiescent	quiescent_tDC	137988	71465	126540	129804	69715	122023	896	-11	392	88	620	1716	167	522
1128	pDC_plate13_BC92	13	92	0H	56	pDC				1	I	c	-0.985714285714286	-0.947847420069642	-0.931779750581272	0.970808432934927	0.878094821349032	pDC	i	1	2	B	1.10208544489495	1.25982704264991	1.1985312274315	1.08551666358251	-1.10826409070443	0	0.762781809314165	-1	0.611182578989873	0	pDC	quiescent	quiescent_pDC	134568	69860	126239	77863	67960	75086	504	25	128	47	1589	1842	1070	1535
1086	pDC_plate13_BC93	13	93	0H	56	pDC				1	I	c	-0.908791208791209	-0.920386198163976	-0.916191080109913	0.952971447543161	0.940900822765542	pDC	i	1	2	B	1.17783586746989	1.3295295975249	1.29336419485845	1.18138700925561	-1.04571377894205	0	0	1.15379708839862	0.691540347190955	0.613533834586466	pDC	quiescent	quiescent_pDC	139190	68425	133313	85123	66801	83511	795	-54	381	238	2007	5989	2629	3509
1058	pDC_plate13_BC94	13	94	0H	56	tDC				1	III	a	-0.957142857142857	0.932692307692308	0	-0.886927290836653	-0.746713476987713	NA	vii	0																204293	73099	183157	173632	71949	158157	1289	-80	284	113	-2	162	-45	224
1087	pDC_plate13_BC95	13	95	0H	56	tDC				1	III	a	0.923076923076923	0	-0.868438666948496	-0.923464475431607	-0.777654068419114	tDC	viii	1	6	D	-0.695748737921342	-1.08616308007061	-0.911382790983759	-0.761754689883101	-1.37041054398101	-0.876712772787283	-0.694877548351467	1.53605733153234	0.90205613087198	0.651930817588771	tDC	quiescent	quiescent_tDC	150699	68857	143431	111453	67703	107886	781	-43	156	398	53	318	31	236
1146	pDC_plate13_BC96	13	96	0H	56	Empty	1		1											0
1047	pDC_plate12_BC1	12	1	0H	58	Empty	1		1											0
991	pDC_plate12_BC2	12	2	0H	58	tDC				1	II	g	0.923076923076923	0	0.897044317621363	-0.937292496679947	-0.853128311876353	NA	iv	1	5	A	-0.815897004507335	-0.997022817122041	-0.803052656525191	-0.726344699827052	0.932732320958345	0.624180300072481	0	0.964843163740057	-0.550793650793651	0	pDClike	quiescent	quiescent_pDClike	83837	69677	78854	96037	68565	91795	117	181	99	363	22	-77	-31	147
963	pDC_plate12_BC3	12	3	0H	58	tDC				1	III	a	1	0	-0.850190234622701	-0.90453187250996	-0.764309711085037	tDC	viii	1	6	D	-0.761788077931051	-1.12502302147831	-0.888661840935591	-0.790645800871107	-1.24212407733344	-0.961664668743853	0	1.03564460453249	0.851154206242005	0.706926817268295	tDC	quiescent	quiescent_tDC	159987	71010	147653	107776	68823	102628	911	-18	309	267	28	92	20	204
1004	pDC_plate12_BC4	12	4	0H	58	pDC				1	I	e	-0.957142857142857	-0.935501741057297	-0.886422884520538	0.932503320053121	0.847281071988387	pDC	i	1	2	B	1.07931429215202	1.26016459381411	1.16744970951972	1.05487265378157	-0.765502844746429	0	0	0	0.603618061362321	0	pDC	quiescent	quiescent_pDC	151397	70550	140637	70923	68684	67672	705	10	297	27	1897	2776	2442	4380
1021	pDC_plate12_BC5	12	5	0H	58	pDC				1	I	c	-0.985714285714286	-0.947847420069642	0	0.928884462151394	0.707333608225543	pDC	iv	1	2	B	0.977259014767834	1.11109723617565	0.980683566666795	0.844929419950606	0	0.742513100898779	0	-1	0	-0.685603585731551	pDC	quiescent	quiescent_pDC	101508	70091	94911	109184	67040	106735	775	60	157	117	2203	4829	963	2317
1000	pDC_plate12_BC6	12	6	0H	58	pDC-like				1	II	g	0	-0.913540677429566	0	0.908598937583001	-0.8209435094413	pDC-like	iv	1	5	A	-0.837979786520381	-0.738213989900064	-0.687706163069175	0	1.1837794878092	1.27430547327346	0.979894096229597	0	0	0	pDClike	quiescent	quiescent_pDClike	110831	68204	106496	65942	66059	65420	364	-64	68	60	349	-14	55	1316
968	pDC_plate12_BC7	12	7	0H	58	pDC-like				1	II	a	0	0	0	-0.911537184594954	-0.822988619918685	NA	iv	1	6	D	-0.824472357434384	-0.917133958943408	-0.741968178652105	-0.654251903337412	-1.17905529859605	0	0	1.32721746960828	0	0	tDC	quiescent	quiescent_tDC	137303	69511	129452	120290	68802	114581	900	-119	443	105	267	679	42	908
1028	pDC_plate12_BC8	12	8	0H	58	pDC_Zbtb46(pos)				1	I	f	-0.908791208791209	0.924461855017411	0	0	0.827058065356029	NA	i	1	0	G	0.909207084894067	0.977545211133308	0.929437192058196	0	-0.869619199650717	-0.736370884204098	0	0.833333333333333	0	-0.611604540391953	NA	NA	NA	106767	69244	101049	110812	67868	107004	226	145	412	74	2520	3326	3907	2594
1040	pDC_plate12_BC9	12	9	0H	58	pDC_Zbtb46(pos)	1	1		1	I	f	-0.985714285714286	-0.942347261791706	-0.895987458606355	0.95242363877822	0.804183145846413	pDC		0																141401	68679	134929	103848	67099	101428	819	-71	329	141	1018	2518	1922	1057
1024	pDC_plate12_BC10	12	10	0H	58	cDC1				1	I	c	0	-0.932731877176322	0	0.923207171314741	0.773303124551311	pDC	i	1	0	B	1.18646561383039	1.25040716506452	1.02671669738869	0.898131938862186	-0.863445349487673	0	0	0	0	-0.560902255639098	pDC	intermediate	intermediate_pDC	132991	67478	129164	74499	65935	74048	559	83	110	22	1045	3866	2807	1700
1037	pDC_plate12_BC11	12	11	0H	58	cDC1				1	I	c	-1	-0.950577714466603	0	0	0.863493709055355	NA	i	1	0	B	0.883883248647648	1.0231564898052	1.00320480751593	0.884514845403192	-0.78131608748448	0	-0.646620805377384	-1	-0.549206349206349	-0.668421052631579	pDC	intermediate	intermediate_pDC	125032	67966	120562	52270	66271	51691	645	0	166	-16	669	6564	1407	1026
1045	pDC_plate12_BC12	12	12	0H	58	Empty				1	IV	NA	0	0	0.955435778200521	-0.96398572377158	0	NA	v	1	9	NA	-0.7388868339529	-0.984224018966558	-0.795180578484833	-0.794129216258733	0	-0.869149130025143	-0.804142846030638	0	-0.756107287579597	-0.870142375298895	NA	NA	NA
967	pDC_plate12_BC13	12	13	0H	58	pDC_TdT(neg)				1	III	g	-0.942857142857143	-0.943732193732194	0	0.905162682602922	-0.694296859625216	NA	vii	0																163007	69910	152809	115140	68039	110904	522	-113	145	-40	1380	-22	2296	440
1003	pDC_plate12_BC14	12	14	0H	58	pDC_TdT(neg)	1	1		1	I	c	-0.88021978021978	0	-0.904583245261749	0.915421646746348	0.733125187553114	pDC		0																83946	69623	79018	80087	67490	77768	630	-162	285	-34	1917	3650	1058	1402
1006	pDC_plate12_BC15	12	15	0H	58	pDC_TdT(neg)				1	I	c	0	-0.919040835707502	0	0.938363213811421	0.867745467850365	pDC	i	1	0	B	0.978853723878842	1.1635189252475	0.97124119387458	0.92597530817997	-0.854815603127175	-0.676835508168331	-0.690565750633214	0	0	0.563157894736842	pDC	intermediate	intermediate_pDC	84569	70387	78741	92670	68748	88340	619	142	242	168	2752	3015	2128	3223
970	pDC_plate12_BC16	12	16	0H	58	pDC_TdT(neg)				1	III	e	-0.942857142857143	-0.899849635960747	0	0.914848937583001	0.766555642825836	NA	i	1	2	B	0.922882125851633	0	0.858692633512534	0	0	0	0.656105435543143	1.17221972084647	0.718516612708418	0	pDC	quiescent	quiescent_pDC	168437	69246	159413	92128	67014	90096	703	85	183	72	2519	2278	4558	586
993	pDC_plate12_BC17	12	17	0H	58	pDC_TdT(neg)				1	V	e	-0.957142857142857	-0.914925609370054	-0.931427464242937	0.958466135458167	0.727521237494154	NA	i	1	2	B	0.867868535043355	1.09398549357556	1.02554513957035	0	0	0	0	0	0.681603095988508	0	pDC	quiescent	quiescent_pDC	135370	67887	130682	70698	66371	69809	461	-137	174	198	1426	1997	5571	703
1053	pDC_plate12_BC18	12	18	0H	58	pDC_TdT(neg)	1		1											0																146046	70319	136111	98866	69499	93229	860	-170	407	125	963	8464	3866	3865
1029	pDC_plate12_BC19	12	19	0H	58	pDC_TdT(neg)	1	1		1	I	c	0	-0.957462804685027	-0.911047699570211	0.946928950863214	0.899161012514569	pDC		0																101624	68378	97401	100151	65931	99551	463	5	87	69	2045	4136	3087	2882
1005	pDC_plate12_BC20	12	20	0H	58	pDC_TdT(neg)	1	1												0																110810	67228	108021	83673	65370	83885	115	-158	108	-8	1003	667	4685	356
979	pDC_plate12_BC21	12	21	0H	58	pDC_TdT(neg)				1	I	e	-0.985714285714286	-0.886119025007914	-0.910695413231875	0.933233731739708	0.743553697739317	pDC	i	1	2	B	0.99183858865158	1.11456830994046	1.07061343674919	0.996201661732015	0	0	0.816049946638369	-1	0.652919105508029	0.605428305116686	pDC	quiescent	quiescent_pDC	123769	67505	120159	72483	65405	72628	539	87	271	49	2032	2407	4205	210
1034	pDC_plate12_BC22	12	22	0H	58	pDC_TdT(neg)	1	1		1	V	e	0	0	-0.904319030507997	0.931930610889774	0	NA		0																99366	67391	96631	79961	65589	79896	324	-32	95	22	2107	111	575	1583
996	pDC_plate12_BC23	12	23	0H	58	pDC_TdT(neg)				1	I	e	-1	0	0	0.906125498007968	0.665109066485614	pDC	i	1	2	B	0.89179074737825	1.04507266803078	0.940417189390062	0.913403869183024	0.993041627440547	0.913979140432864	0.76201195020439	0	0	0	pDC	quiescent	quiescent_pDC	126020	69248	119264	91500	67446	88909	677	270	299	-34	1733	5599	1419	3115
994	pDC_plate12_BC24	12	24	0H	58	pDC_TdT(neg)				1	V	g	-0.957142857142857	0	-0.904495173677165	0.919405710491368	0.644159139572181	NA	iii	1	2	B	-0.672056967290015	0	0.880562755028086	0	1.19010000955071	1.0260710541433	0.953372021698946	-1	0	0	pDC	quiescent	quiescent_pDC	119467	68848	113719	71153	66380	70248	483	-66	170	87	674	107	2432	683
1007	pDC_plate12_BC25	12	25	0H	58	pDC_Zbtb46(pos)				1	V	a	1	-0.919040835707502	-0.889258789544142	0.910499667994688	-0.868240501898751	NA	iv	1	5	G	-0.709876619804935	-0.818873804082981	-0.677602408888991	-0.663080757080007	0	0	0	0	0.848725727721676	0	pDClike	quiescent	quiescent_pDClike	106764	72370	96682	89382	69897	83805	123	-45	316	-35	694	1232	667	651
1035	pDC_plate12_BC26	12	26	0H	58	pDC_Zbtb46(pos)				1	V	f	-0.942857142857143	-0.925886356441912	-0.907419150285352	0.930785192563081	0.799842504538042	NA	i	1	2	G	0	0	1.03279804693864	0	1.00459798343634	0.881696207868956	0.919888615283172	0	0.823155950058246	0.699248120300752	pDClike	quiescent	quiescent_pDClike	136500	68975	129695	94175	66439	92894	593	-69	264	-21	776	1716	2466	2283
1018	pDC_plate12_BC27	12	27	0H	58	pDC_Zbtb46(pos)				1	V	f	0	-0.953347578347578	-0.895811315437187	0.921489043824701	0	NA	iv	1	2	G	-0.688405328967678	-0.869775357917267	0.764320897326863	0	0	0	0	1.16242683475912	0.748544556649014	0	pDClike	quiescent	quiescent_pDClike	119110	70435	110825	150747	68832	143528	719	94	331	26	1170	773	2564	838
977	pDC_plate12_BC28	12	28	0H	58	pDC_Zbtb46(pos)				1	II	g	-0.914285714285714	-0.943732193732194	-0.868438666948496	0.895501328021248	0	NA	iv	1	5	A	-0.699790330876208	-0.723768679468268	0	0	1.34530582729592	1.11249885259034	1.01341194781972	0	0	0	pDClike	quiescent	quiescent_pDClike	140250	67638	135891	88379	65154	88897	507	-127	84	38	678	69	654	351
1048	pDC_plate12_BC29	12	29	0H	58	pDC_Zbtb46(pos)				1	II	f	0	0	-0.940287465652082	0.909379150066401	0	NA	iv	1	5	G	0	-0.886022892387585	0.67471472290529	0	0	0	0.874330282664292	1.16122617439592	0.979664887116485	0.699248120300752	pDClike	quiescent	quiescent_pDClike	117231	69633	110334	131554	67709	127333	659	60	214	420	1056	509	1282	859
1036	pDC_plate12_BC30	12	30	0H	58	pDC_Zbtb46(pos)				1	VII	g	0.923076923076923	0	-0.898471077291623	0.926045816733068	-0.830710047415105	NA	iv	1	5	A	-0.676066357493997	0	0	0	1.25505164203949	1.21839713748188	0.997412022387849	1	0.739940896064264	0	pDClike	quiescent	quiescent_pDClike	133759	67934	129038	58958	66498	58105	524	21	141	126	573	81	679	733
1009	pDC_plate12_BC31	12	31	0H	58	pDC_Zbtb46(pos)				1	I	f	0	-0.921771130104463	-0.898383005707039	0.925083001328021	0.810327967167919	pDC	i	1	2	C	0.930422493526295	0	0.897114927633275	0.908212614123632	-1.03648370239996	0	0.678542776080438	0	0.662648385183279	-0.565413533834586	pDC	quiescent	quiescent_pDC	149452	68177	143662	100476	66145	99550	952	-9	321	-50	1330	3611	6471	2883
1026	pDC_plate12_BC32	12	32	0H	58	pDC_Zbtb46(pos)				1	I	e	-0.985714285714286	-0.931386514719848	-0.922303248080039	0.953544156706507	0.839472950944796	pDC	i	1	2	C	1.07638768251672	1.09518628850171	1.0149326520612	1.01205861194861	-0.911062447982754	0	0.786977036613517	0	0.742036334269563	0.587218045112782	pDC	quiescent	quiescent_pDC	105707	69861	99163	129722	67066	126763	689	1	210	-63	1092	13334	1974	2283
992	pDC_plate12_BC33	12	33	0H	58	pDC_Zbtb46(pos)				1	I	f	-0.88021978021978	-0.919040835707502	-0.898471077291623	0.928129150066401	0.869756118494743	pDC	i	1	2	G	1.15321428754319	1.04362757406592	1.05199065415466	1.00203187260192	-1.27117187180222	-0.736233263140462	0	1	0.626341988093452	0	pDClike	quiescent	quiescent_pDClike	134491	68548	128582	91449	66380	90286	930	-195	350	19	1274	2279	3001	2610
1025	pDC_plate12_BC34	12	34	0H	58	pDC_Zbtb46(pos)				1	I	f	0	-0.953347578347578	-0.907683365039104	0.938570717131474	0.752364588126612	pDC	i	1	2	G	0.962073956949288	1.11074024066494	0.97890169721552	0.862356454099493	-0.686498028461108	0	0.674698164696762	0	0.604861959792171	-0.644360902255639	pDClike	quiescent	quiescent_pDClike	143481	69435	135424	124907	67541	121199	809	-18	255	201	1432	1975	3548	1694
997	pDC_plate12_BC35	12	35	0H	58	pDC_Zbtb46(pos)				1	II	a	0.923076923076923	-0.953347578347578	-0.898471077291623	0	0	NA	iv	1	5	G	-0.780023107197147	-0.81630309102762	-0.710015548615841	0	0.924344753250651	0.931438697817375	0.999401183891998	1.47324778628246	0.849127019860924	0	pDClike	quiescent	quiescent_pDClike	128141	68437	122709	87457	66917	85653	787	81	351	108	410	1188	1605	610
966	pDC_plate12_BC36	12	36	0H	58	pDC_Zbtb46(pos)				1	II	a	0.846153846153846	-0.919040835707502	-0.853290354400056	0	0	NA	iv	1	6	G	-0.793653110260512	-1.02179193176689	-0.782995671657873	-0.733398689960106	0	0	0	1.51219420681375	0.862828841577153	0	NA	NA	NA	141017	72117	128149	119249	70404	111004	303	-1	411	347	502	656	930	370
1014	pDC_plate12_BC37	12	37	0H	58	pDC-like				1	II	g	0.923076923076923	0	-0.89244698090608	0.901593625498008	-0.847287062153349	pDC-like	iv	1	5	A	-0.920238677204221	0	0	0	1.36369093910742	1.25323147331758	1.19753304418313	0.833333333333333	0	0	pDClike	quiescent	quiescent_pDClike	122662	67193	119638	64725	65009	65250	339	42	163	36	376	84	6	1587
990	pDC_plate12_BC38	12	38	0H	58	pDC-like				1	VII	g	0	0	-0.907331078700768	0.917322377158035	0	NA	iv	1	5	A	-0.794045189421111	0	0	0	1.42696437586127	1.13866319760805	1.02129014589802	1.12434338886387	0.764486181685641	-0.701503759398496	pDClike	quiescent	quiescent_pDClike	127719	67626	123772	79239	64938	79968	455	-87	86	51	356	6	284	2696
1031	pDC_plate12_BC39	12	39	0H	58	pDC-like				1	II	g	0.923076923076923	-0.909425451092118	-0.895547100683435	0.886412682602922	-1.0456202181411	pDC-like	iv	1	5	A	-1.04905709951497	-0.866155165974879	-0.775962316132847	-0.668298089963878	1.44597028365601	1.10566737295349	1.05475240259823	1	0.596275451498324	0	pDClike	quiescent	quiescent_pDClike	139116	68665	132777	65708	67315	63972	669	50	109	99	544	-36	35	1061
1019	pDC_plate12_BC40	12	40	0H	58	pDC-like				1	VII	g	0.846153846153846	-0.947847420069642	-0.922215176495455	0.935159362549801	-0.76084124828117	NA	iv	1	5	A	-0.818560050547486	-0.800486494409941	0.806699133241231	0	1.44735854720096	1.21381961984718	1.14975735078	1	0.681083524509909	0	pDClike	quiescent	quiescent_pDClike	128349	66347	126780	58133	64447	59116	484	25	246	115	446	444	93	539
980	pDC_plate12_BC41	12	41	0H	58	pDC-like				1	II	a	1	0	-0.885982526597619	0	-0.876472836725326	NA	iv	1	6	D	-0.740761716844527	-1.06070509282197	-0.799662971685709	-0.691339800044475	0	-0.649482964269186	0.890964415674523	1.44750862974636	1.14084889546393	0.539271693416341	tDC	quiescent	quiescent_tDC	139916	69101	132697	90184	68051	86851	734	62	268	304	612	132	255	484
974	pDC_plate12_BC42	12	42	0H	58	pDC-like				1	II	a	0.923076923076923	0	-0.895370957514268	0	0	NA	iv	1	6	D	-0.780323272287947	-1.06717575419619	-0.855183692376961	-0.724956436282102	0	0	0	1	0.933103921442508	0.63984962406015	tDC	quiescent	quiescent_tDC	109493	68257	105128	108075	66196	106998	725	11	252	-30	347	777	104	599
983	pDC_plate12_BC43	12	43	0H	58	pDC-like				1	V	a	0.923076923076923	-0.913540677429566	-0.895106742760516	0	0	tDC	iv	1	6	D	-0.638611275571643	-1.02102111032556	-0.777683134377754	-0.647776155812398	-1.54284856671169	-0.701637942610723	0	1.19904697583671	1.06617139426685	0.675695203790656	tDC	quiescent	quiescent_tDC	119936	73270	107276	167206	72798	150526	833	-72	230	107	836	3367	-4	284
973	pDC_plate12_BC44	12	44	0H	58	pDC-like				1	II	g	0.923076923076923	-0.919040835707502	-0.862150355809202	0	-0.974360861850779	pDC-like	iv	1	5	A	-0.996343198733056	-0.963814990653706	-0.762849214503875	-0.705036796743444	1.24168747356501	1.04689630113259	1.0561962610331	1	0	-0.596240601503759	pDClike	quiescent	quiescent_pDClike	208114	103554	131708	157960	149566	69214	769	96	432	-1	176	98	-24	517
998	pDC_plate12_BC45	12	45	0H	58	pDC-like				1	II	g	0	0	-0.874022405411118	-0.901693227091633	-0.99303786851213	pDC-like	iv	1	5	A	-0.97894281487364	-1.0613043240728	-0.862583395226349	-0.764552432830203	0.993867081440247	0.775194868974669	0.839852461098245	-0.833333333333333	0.755683483058539	0.584962406015038	pDClike	quiescent	quiescent_pDClike	127731	67758	123543	61643	66402	60839	673	64	159	285	396	23	1	333
964	pDC_plate12_BC46	12	46	0H	58	pDC-like				1	V	a	1	-0.931386514719848	-0.901483125484394	0	0	tDC	iv	1	6	D	-0.697469369307975	-1.02184656432526	-0.815456594075459	-0.686420667820181	-1.4479622883495	-0.839282703490549	0	1.45422482365301	0.897565089370582	0.63984962406015	tDC	quiescent	quiescent_tDC	125032	69889	117245	94279	68072	90767	995	-240	415	368	150	925	-42	452
1013	pDC_plate12_BC47	12	47	0H	58	pDC-like				1	II	g	0	-0.931386514719848	-0.904407102092581	0.927373837981408	-0.781463210386049	pDC-like	iv	1	5	A	-0.889938875830526	-0.806245362624279	0	0	1.35431078001992	1.11309645895079	1.0733801447038	0	0.745863439177262	0	pDClike	quiescent	quiescent_pDClike	118568	68203	113932	76707	66028	76136	565	-98	186	24	428	-8	-28	790
981	pDC_plate12_BC48	12	48	0H	58	pDC-like				1	II	a	0	-0.954732510288066	-0.871274571972099	0.906880810092962	0	NA	iv	1	5	D	-0.714267978621838	0	0	0	1.23951809859059	1.06549536909547	0.985351527198723	0	0	0	NA	NA	NA	131443	67719	127206	96650	66181	95709	502	-36	319	249	734	1090	58	1224
1038	pDC_plate12_BC49	12	49	0H	58	pDC				1	I	c	-0.971428571428571	-0.938232035454258	-0.916543366448249	0.927763944223108	0.779313331005951	pDC	i	1	2	B	0.971642999450222	1.14190484084836	1.02407999078981	0.99224182266215	-1.21545031585554	0	0.739071842602965	0	0.743248429493364	-0.567669172932331	pDC	quiescent	quiescent_pDC	134563	69240	127364	85239	66919	83477	557	-61	237	-46	1749	1062	2323	1412
1023	pDC_plate12_BC50	12	50	0H	58	pDC				1	I	e	-0.985714285714286	0	-0.895811315437187	0.935732071713147	0.741495702508851	pDC	i	1	2	B	1.16359542367725	1.15168074957664	1.11154821049013	0.921985634310913	0	0	0	-1	-0.606349206349206	0	pDC	quiescent	quiescent_pDC	113580	67873	109670	94158	65319	94471	355	85	299	-97	4579	3998	1852	759
1001	pDC_plate12_BC51	12	51	0H	58	pDC				1	I	e	-0.971428571428571	-0.935501741057297	-0.913443246670894	0.941409362549801	0.912975774750503	pDC	i	1	2	C	1.04741902665889	1.05625491659385	0.991500212937628	0.935421889598179	-1.02095015895106	-0.670869726988682	0	-1	0.600858686563324	0	pDC	quiescent	quiescent_pDC	85616	69547	80678	134187	67713	129872	1189	16	210	47	1458	3303	5862	4474
1050	pDC_plate12_BC52	12	52	0H	58	pDC	1		1											0																130724	68469	125124	85451	66577	84115	629	104	253	129	2057	5343	2438	5001
1042	pDC_plate12_BC53	12	53	0H	58	pDC	1	1		1	I	c	-0.985714285714286	0.934077239632795	-0.928679630803917	0.939326029216467	0.86202537150754	NA		0																124861	66917	122285	85890	65534	85893	390	-61	96	79	979	2726	2726	3080
1010	pDC_plate12_BC54	12	54	0H	58	pDC				1	I	e	-0.957142857142857	-0.909425451092118	-0.892358909321497	0.924327689243028	0.859097609567654	pDC	i	1	2	B	1.13485848975467	1.26365497736247	1.06001678326926	0.954237064515064	0	0	0	-1	0.679115299128807	-0.565413533834586	pDC	quiescent	quiescent_pDC	134152	68807	127774	105840	67787	102325	677	55	210	31	1412	3079	1880	2834
1032	pDC_plate12_BC55	12	55	0H	58	pDC				1	I	e	0	-0.947847420069642	-0.93426336926654	0.951278220451527	0.820705279138935	pDC	i	1	2	B	1.04386520197657	1.04803583393461	1.12236557831166	0.969022282445135	-0.768279371836328	0	0.678824866917662	1	0.63947992824625	0	pDC	quiescent	quiescent_pDC	130426	67918	125853	69822	65780	69563	500	59	143	-18	1578	1887	1880	1069
1033	pDC_plate12_BC56	12	56	0H	58	pDC				1	I	c	0	0	-0.895370957514268	0.955262284196547	0.855739315990272	pDC	i	1	2	B	1.09997220912447	0.989009279371437	1.03926045542997	0.9289538892988	-0.933117760222668	0	0.69579862556184	1.13192255740657	0.742610578675414	0.646616541353384	pDC	quiescent	quiescent_pDC	141334	69576	133127	86995	67638	84291	749	-34	337	0	4214	4265	4067	4198
1002	pDC_plate12_BC57	12	57	0H	58	pDC				1	I	e	-0.971428571428571	-0.906695156695157	-0.883410836327767	0.925083001328021	0.80101215961543	pDC	i	1	2	B	1.02701167400601	0.985389087429048	0.978078087178718	0.906474117047098	0	-0.665166590263483	0	-1	0.567591461017846	-0.536842105263158	pDC	quiescent	quiescent_pDC	139742	69804	131197	68257	68001	65782	452	53	230	40	3312	2578	2459	1726
1015	pDC_plate12_BC58	12	58	0H	58	pDC	1	1												0																131094	69310	123955	68303	66230	67587	558	121	70	6	894	2845	4159	472
1039	pDC_plate12_BC59	12	59	0H	58	pDC				1	I	e	-0.985714285714286	-0.965693257359924	-0.901835411822729	0.938205511288181	0.786646393956083	pDC	i	1	2	B	0.967282563152516	0.902851312692991	0.897946234210867	0.877590814673201	-1.21283069324492	-0.912212946703264	-0.665545637111761	-1	0.576984126984127	-0.72781954887218	pDC	quiescent	quiescent_pDC	118818	68234	114120	72008	66832	70612	511	-71	238	5	2819	5528	1464	2100
1030	pDC_plate12_BC60	12	60	0H	58	pDC				1	I	e	0	-0.927271288382399	-0.889523004297893	0.944820717131474	0.86961707326517	pDC	i	1	2	B	0.984807424923603	1.04066234486349	1.07396235397417	0.939468396918043	-1.03078056567476	0	0.776024086261315	0	0.746576331267912	0.589473684210526	pDC	quiescent	quiescent_pDC	114167	68065	109924	92152	66333	91045	535	14	336	95	1107	1819	3029	3889
1027	pDC_plate12_BC61	12	61	0H	58	tDC				1	III	a	0.923076923076923	0.961538461538462	-0.895899387021771	-0.953959163346614	0	NA	viii	1	11	D	0	-1.07139627632018	-0.909744710552342	-0.746663536345514	-1.65229967391156	-1.35023028545918	-0.810048584729167	0	0.77556048683919	0.749951872025855	NA	NA	NA	151378	70319	141082	87132	69312	82385	632	-206	389	214	45	-34	28	63
982	pDC_plate12_BC62	12	62	0H	58	tDC				1	VI	a	-0.957142857142857	0.938192465970244	0	-0.947709163346614	0	NA	xiii	0																136365	68591	130291	113994	67576	110553	708	70	355	232	-57	-35	47	145
971	pDC_plate12_BC63	12	63	0H	58	tDC				1	III	a	0	0	0	0	-0.781425132860417	NA	vii	0																147781	73842	131158	149906	73066	134458	1038	111	305	348	7	929	80	464
984	pDC_plate12_BC64	12	64	0H	58	tDC				1	III	a	0.923076923076923	0	-0.862150355809202	-0.917604581673307	-0.764396981365816	tDC	viii	1	6	D	-0.895464421442292	-1.15963952020593	-0.924264234752191	-0.781193436658487	-1.25788274460044	-0.805750422260374	0	1.20613837610686	0.91902796538096	0.695557443812142	tDC	quiescent	quiescent_tDC	147075	68335	141051	94917	67439	92239	578	-50	78	222	-24	113	-8	47
989	pDC_plate12_BC65	12	65	0H	58	tDC				1	III	a	0	0.951923076923077	-0.877650954695977	-0.909271248339973	-0.754172805274994	NA	viii	1	11	D	-0.737990507640094	-0.958842956871946	-0.888034252172028	-0.749241066552572	-1.09436440042023	-1.04931546288753	0	-1.2653834609035	0.813175460789148	0.854699163487286	NA	NA	NA	141551	68525	135377	71537	67488	69468	663	22	214	432	-18	-65	-43	84
969	pDC_plate12_BC66	12	66	0H	58	tDC				1	III	a	0	0.923076923076923	-0.895547100683435	-0.901693227091633	-0.576177832242402	NA	viii	1	6	D	-0.840664793457924	-1.09821068054854	-0.93849782444447	-0.840177018826323	-1.42409916363091	-0.94121462811806	-0.589855158041841	0	0.753434746253296	0.86292058376468	tDC	quiescent	quiescent_tDC	141271	68997	134184	100183	67138	97792	611	52	251	253	31	-4	5	68
1020	pDC_plate12_BC67	12	67	0H	58	tDC				1	II	a	0.923076923076923	0	0	0.880345285524568	0	NA	iv	1	6	D	-0.689175864310673	-0.913343275741287	-0.766399684890792	0	-1.35990476580301	-0.890150812529468	0	0	0.844018495887024	0.621445836563493	tDC	quiescent	quiescent_tDC	97914	69777	91963	153066	68921	145548	529	-38	110	282	77	80	12	396
1008	pDC_plate12_BC68	12	68	0H	58	tDC	1	1		1	V	a	0.923076923076923	0.94369262424818	-0.889699147467061	-0.924792496679947	0	NA		0																123386	68666	117762	64529	67298	62840	527	-57	312	202	-25	-43	30	85
1017	pDC_plate12_BC69	12	69	0H	58	tDC				1	V	a	-0.908791208791209	0.920346628679962	-0.892887338829	0	0.742009768766263	NA	viii	1	6	D	-0.720682563073733	-1.00341953615433	-0.838660181368984	0	-1.29428458379381	-0.873677959356775	-0.675860736646013	0	0.694215747232406	0.726529572467865	tDC	quiescent	quiescent_tDC	124612	67379	121204	76242	66410	75239	408	-61	220	277	9	-17	-44	125
987	pDC_plate12_BC70	12	70	0H	58	tDC				1	V	a	0	0	-0.880398788134996	-0.920053120849934	-0.674021553740785	NA	iv	1	6	D	-0.789316144877058	-1.11413764121373	-0.873316862736043	-0.786716545539837	-1.44714365628368	-0.951374617200985	0	1.46844514482966	0.832616867848745	0.742739108013167	tDC	quiescent	quiescent_tDC	146831	68980	139501	86575	67594	83939	676	-44	244	262	27	439	31	155
999	pDC_plate12_BC71	12	71	0H	58	tDC				1	II	g	0	-0.938232035454258	0.893944197844008	0	-0.767525158234074	NA	iv	1	5	A	-0.897815845959372	-0.920996386625914	-0.800924242307628	-0.771934286534296	1.45460003001651	1.11512257331369	0.898170885538118	1	0	-0.648872180451128	pDClike	quiescent	quiescent_pDClike	115456	66771	113320	62372	64577	63298	467	65	67	31	70	-11	32	525
1051	pDC_plate12_BC72	12	72	0H	58	tDC	1		1											0																159701	73649	142109	168821	73120	151312	749	-90	402	348	56	207	9	312
995	pDC_plate12_BC73	12	73	0H	58	cDC2				1	III	b	0	0.942307692307692	0	-0.95453187250996	-0.646744151351047	cDC2	vii	0																142305	68796	135561	103435	67832	99934	872	44	134	240	-67	15	-33	70
1055	pDC_plate12_BC74	12	74	0H	58	cDC2	1		1											0																125014	67826	120793	70272	67172	68560	564	14	175	132	-37	-28	-4	43
986	pDC_plate12_BC75	12	75	0H	58	cDC2				1	VI	b	0	0.947807850585628	-0.871450715141267	-0.92328187250996	-0.597012700801274	cDC2	viii	1	11	E	-0.634639406004011	-1.05999000286978	-0.869726306199179	-0.751965622158941	-1.28175269125292	-1.31210659510644	-0.730591611010267	0	0.649643375284978	0.895314716327062	cDC2	quiescent	quiescent_cDC2	136813	69047	129856	115472	68759	110060	674	-7	205	490	-53	-9	-39	38
1022	pDC_plate12_BC76	12	76	0H	58	cDC2				1	III	b	0	0.954692940804052	0.891108292820404	-0.92328187250996	0	NA	vii	0																138698	70388	129137	93379	68971	88728	786	170	175	265	5	-12	25	28
1046	pDC_plate12_BC77	12	77	0H	58	cDC2				1	III	b	0	0.990384615384615	-0.907859508208272	-0.953776560424967	-0.76091809803428	cDC2	viii	1	6	E	-0.736993404115045	-1.06041984179165	-0.976458446376276	-0.805285442169895	-1.22198572851432	-1.27149551127894	-0.746050113186464	-1	0.693084410711606	1.02002676660133	NA	NA	NA	125441	68161	120609	68515	66017	68016	604	-37	61	194	-16	-64	12	110
1016	pDC_plate12_BC78	12	78	0H	58	cDC2	1	1		1	VI	b	1	0.953308008863564	0	-0.923647078353254	0.732093201409191	NA		0																134699	68660	128571	67655	67774	65421	737	-28	173	293	7	-25	-30	39
972	pDC_plate12_BC79	12	79	0H	58	cDC2				1	III	b	-0.894505494505495	0.967038619816398	0	-0.920443227091633	0	cDC2	viii	1	11	E	-0.697612689603954	-1.10415715194463	-0.928999531473079	-0.839148528582081	-1.17628559344003	-1.24425552928884	-0.803386850157246	-0.956138376106859	-0.541384547215254	0.919833916172692	cDC2	quiescent	quiescent_cDC2	137028	71891	124916	105176	69916	98588	535	-106	180	238	-30	-49	8	85
1011	pDC_plate12_BC80	12	80	0H	58	cDC2				1	III	b	-1	0.939577397910731	-0.907419150285352	-0.91078187250996	0.621629211620102	NA	viii	1	11	E	-0.642849663115238	-0.962160785861991	-0.830202204161007	-0.715995597316744	-1.30321449524511	-1.0669252390085	-0.706396383710915	-1	0	0	cDC2	quiescent	quiescent_cDC2	161032	72316	145934	112152	69303	106056	640	124	79	150	-18	3	28	123
976	pDC_plate12_BC81	12	81	0H	58	cDC2				1	IV	b	-0.865934065934066	-0.931386514719848	0.92663637004157	-0.914948539176627	0	NA	viii	1	9	E	-0.802731659893256	-1.01370348730654	-0.852629723591565	-0.840544539352665	0	0	-0.798646096462765	-0.840424733603482	-0.824524559936537	-0.900438060482137	NA	NA	NA	140605	68228	135058	85727	66804	84100	511	-186	140	59	54	-30	4	104
988	pDC_plate12_BC82	12	82	0H	58	cDC2				1	III	b	-0.957142857142857	0.967038619816398	0	-0.934271248339973	0	cDC2	viii	1	11	E	-0.683039877969629	-1.02004447484969	-0.935715725379728	-0.78373992885223	-1.36433902282619	-1.3456277086699	-0.767017997982118	0	0	0.766395333222746	cDC2	quiescent	quiescent_cDC2	123389	67597	119627	115141	69517	108547	890	-94	536	409	-41	-2	56	99
1052	pDC_plate12_BC83	12	83	0H	58	cDC2	1		1											0																166546	71357	152960	112119	69789	105287	921	-104	156	395	5	-77	9	71
1049	pDC_plate12_BC84	12	84	0H	58	cDC2				1	I	b	0.923076923076923	0.964308325419436	-0.923007820756711	0.942006972111554	0	NA	xi	0																154944	69537	146029	142503	69256	134848	1283	-53	440	370	-18	59	17	95
962	pDC_plate12_BC85	12	85	0H	58	cDC1				1	IV	d	0	0	0.944180229690693	-0.93312583001328	0	cDC1	v	1	9	F	-0.691009057606355	-1.00231542470893	-0.876675761412367	-0.86069999658189	-0.931337235479514	-0.777195924182983	-1.05613967253238	0	-1.15420052457423	-1.18029032509233	cDC1	quiescent	quiescent_cDC1	175163	71329	160937	148314	70621	137634	795	-48	223	40	133	40	9	134
965	pDC_plate12_BC86	12	86	0H	58	cDC1				1	IV	d	-0.971428571428571	-0.913540677429566	0.950116254491651	-0.926120517928287	-0.62227278078741	cDC1	v	1	9	F	-0.692434841787655	-0.947979084252465	-0.906727666562763	-0.872658496204326	-1.10625844214318	-0.85659217832966	-1.14140926942353	0	-1.14610750198323	-1.18345086037922	cDC1	quiescent	quiescent_cDC1	151015	70645	140094	137597	68743	131177	696	231	179	162	88	-30	7	122
975	pDC_plate12_BC87	12	87	0H	58	cDC1				1	IV	d	-0.942857142857143	0	0.970672162333545	-0.93804780876494	-0.669379241433297	cDC1	v	1	9	F	-0.726014662395026	-0.971714598438585	-0.895396434385066	-0.862619982547993	-0.899826722879402	0	-0.984580106700552	0	-1.13326400949093	-1.08188966337501	cDC1	quiescent	quiescent_cDC1	151614	69790	142373	136343	68983	129529	601	-107	151	260	60	86	-20	100
960	pDC_plate12_BC88	12	88	0H	58	cDC1				1	IV	d	-0.985714285714286	-0.858657803102248	0.950292397660819	-0.913620517928287	0.576085030562031	NA	v	1	9	F	-0.717872684307078	-1.07539703471697	-0.89137916078202	-0.841148405510465	-0.959866562973272	-0.948682528566755	-1.22106099085897	0	-1.06830220907213	-1.11321770206696	cDC1	quiescent	quiescent_cDC1	191120	72207	173462	173677	71549	159082	1144	201	480	296	287	29	-79	156
1043	pDC_plate12_BC89	12	89	0H	58	cDC1	1		1											0																152771	74894	133682	112404	79168	93050	415	20	105	223	13	-3	-36	80
1041	pDC_plate12_BC90	12	90	0H	58	cDC1	1		1											0																166476	72077	151368	82170	71759	75045	223	-186	298	187	-18	85	24	170
1012	pDC_plate12_BC91	12	91	0H	58	cDC1				1	IV	d	-0.894505494505495	-0.910810383032605	0.956140350877193	-0.93351593625498	-0.605283925823564	cDC1	v	1	9	F	-0.670877873906764	-1.00000845503879	-0.878731699870826	-0.85071852509718	-0.899874476416574	-0.858002436730401	-1.11886187466158	0	-1.11546100355195	-1.11553517968717	cDC1	quiescent	quiescent_cDC1	155930	68935	148241	120924	68559	115592	1121	384	267	212	218	45	-83	100
1054	pDC_plate12_BC92	12	92	0H	58	cDC1	1		1											0																139901	70642	129789	116065	69784	109000	836	98	206	306	97	19	4	133
961	pDC_plate12_BC93	12	93	0H	58	cDC1				1	IV	d	0	-0.847657486546375	0.953040231099838	-0.93351593625498	0	cDC1	v	1	9	F	-0.730559977278842	-1.10029252640058	-0.938390393562613	-0.855701022506096	-1.09107281732225	-0.937487623637647	-1.0171068551764	0	-1.00493878776184	-0.902731220216232	cDC1	quiescent	quiescent_cDC1	213192	73338	190513	205590	72011	187105	1076	150	444	249	157	56	20	226
985	pDC_plate12_BC94	12	94	0H	58	cDC1				1	IV	d	-0.971428571428571	0	0.929296131896005	-0.94429780876494	0.662965701573757	NA	v	1	9	F	-0.618778812598898	-0.892666108320126	-0.837674382769498	-0.77255681478871	-1.10930784658835	-0.82409801343552	-1.128900466505	0	-1.03943847687657	-1.07294592853137	cDC1	quiescent	quiescent_cDC1	174893	71172	161044	166066	70575	154209	1155	17	422	492	160	-37	-22	211
978	pDC_plate12_BC95	12	95	0H	58	cDC1				1	IV	d	-0.971428571428571	-0.909425451092118	0.949763968153315	-0.953776560424967	-0.617935245975966	cDC1	v	1	9	F	-0.708450835623635	-0.951936961922004	-0.906322636103703	-0.853893979057592	-0.94728350592826	-0.807433198967236	-1.05241069851975	0	-1.13025556913445	-1.10399812001864	cDC1	quiescent	quiescent_cDC1	150961	69315	142730	130034	67964	125389	676	350	156	260	243	61	13	203
1044	pDC_plate12_BC96	12	96	0H	58	cDC1	1		1											0
878	pDC_plate10_BC1	10	1	0H	61	cDC1				1	IV	d	0	-0.902579930357708	0.956052279292609	-0.923854581673307	-0.682205914817338	cDC1	v	1	9	F	-0.779389425338792	-0.934041816244601	-0.872061965811966	-0.911622805337438	-1.03111484043497	-0.758470062345542	-1.12498545069902	0	-1.14923993910937	-1.21515472607679	cDC1	quiescent	quiescent_cDC1	194776	73053	174735	175431	71910	159882	668	-402	163	-18	156	124	-31	26
869	pDC_plate10_BC2	10	2	0H	61	cDC1				1	IV	d	-0.957142857142857	0	0.929824561403509	-0.890521248339973	-0.74877659728273	cDC1	v	1	9	F	-0.821518633148494	-0.923479207646692	-0.868250614761196	-0.955666102285576	0	-0.844597695701783	-1.08945648353757	0	-1.2225291767615	-1.14795633839213	cDC1	quiescent	quiescent_cDC1	202531	70835	187380	131979	68079	127050	513	82	182	633	-31	39	51	107
868	pDC_plate10_BC3	10	3	0H	61	cDC1				1	IV	d	-0.942857142857143	-0.86965811965812	0.953216374269006	-0.900182602921647	-0.767718809650148	cDC1	v	1	9	F	-0.832119575215187	-0.968190955414001	-0.858310211642044	-0.987109107653188	0	0	-1.1409805973361	0	-1.21888967503556	-1.22815068964622	cDC1	quiescent	quiescent_cDC1	202395	70492	188165	121204	68309	116284	871	594	218	178	913	144	32	264
871	pDC_plate10_BC4	10	4	0H	61	cDC1				1	IV	d	-0.837362637362637	0	0.923976608187134	-0.885026560424967	-0.693990587864828	cDC1	v	1	9	F	-0.846491423301188	-0.97879108464826	-0.836325243306896	-0.92633439392975	-0.833012702440888	-0.706877893549256	-1.08472888335747	0.873067687227975	-1.08325364664851	-1.09209358380192	cDC1	quiescent	quiescent_cDC1	125877	72518	113757	197048	69818	184962	744	35	222	-313	431	136	4	138
864	pDC_plate10_BC5	10	5	0H	61	cDC1				1	III	d	-0.928571428571428	0	0.923800465017967	-0.852448539176627	-0.566386507831085	NA	vii	0																211119	72753	190177	139412	69290	131859	1090	685	212	-101	755	87	57	112
875	pDC_plate10_BC6	10	6	0H	61	cDC1				1	IV	d	0	0	0.909268653561615	-0.935026560424967	-0.722736209834142	cDC1	vii	0																99805	70322	93013	200971	71001	185503	384	478	316	-34	236	235	16	380
874	pDC_plate10_BC7	10	7	0H	61	cDC1				1	IV	d	0	0	0.950204326076235	-0.926120517928287	-0.673950681045055	cDC1	v	1	9	F	-0.6619585982264	-0.83574194288628	-0.809040565259611	-0.87799563483738	-0.989057618053566	-0.826746452835811	-1.19008124708186	0	-1.14174939073633	-1.25657812924928	cDC1	quiescent	quiescent_cDC1	150993	73904	133896	104402	71533	95649	658	320	93	-217	959	41	18	-3
865	pDC_plate10_BC8	10	8	0H	61	cDC1				1	IV	d	-0.957142857142857	-0.838081671415005	0.947280349468048	-0.912292496679947	0	cDC1	v	1	9	F	-0.621409426102992	-0.867903587259903	-0.830112210754376	-0.910079720056764	0	-0.765073694343141	-1.16166388361013	0	-1.20291946284742	-1.21162338534314	cDC1	quiescent	quiescent_cDC1	171488	73005	153944	186107	71468	170659	539	135	172	-163	951	-175	-1	298
945	pDC_plate10_BC9	10	9	0H	61	cDC1	1	1												0																190975	79030	158368	96690	72561	87329	363	209	127	112	318	254	88	117
867	pDC_plate10_BC10	10	10	0H	61	cDC1				1	IV	d	-0.894505494505495	0	0.953128302684422	-0.923854581673307	-0.747826350019993	cDC1	v	1	9	F	-0.768813923773561	-0.924923202680781	-0.869212962962963	-0.946910755103789	0.930081999645259	-0.557776877100917	-1.08206799363862	0	-1.2299468278982	-1.29208038105168	cDC1	quiescent	quiescent_cDC1	145156	78067	121856	196203	74697	172140	819	388	85	-156	998	5	56	161
944	pDC_plate10_BC11	10	11	0H	61	cDC1	1	1												0																205281	74183	181353	149717	70671	138839	342	350	271	21	279	18	30	37
866	pDC_plate10_BC12	10	12	0H	61	cDC1				1	IV	d	-0.957142857142857	0	0.95906432748538	-0.917604581673307	-0.642307680510869	cDC1	v	1	9	F	-0.703619536676931	-0.821017840445838	-0.777070417575821	-0.916626751879764	0	-0.724426383694335	-1.13961291572912	0	-1.24936893863053	-1.3364198993657	cDC1	quiescent	quiescent_cDC1	206350	84665	159727	182567	76044	157339	965	222	200	86	834	19	30	92
948	pDC_plate10_BC13	10	13	0H	61	cDC2	1		1											0																98500	68640	94046	105687	66308	104457	162	-164	235	90	29	106	15	107
880	pDC_plate10_BC14	10	14	0H	61	cDC2				1	VI	b	-0.928571428571428	0.980769230769231	-0.847090114845346	-0.91570385126162	-0.6544499939325	cDC2	viii	1	11	E	-0.717021789805915	-1.04860413813371	-0.977022217989125	-0.796370153453509	-1.13036033454764	-1.25019754512895	-0.704626762878473	-1.41167642203212	0	1.01248133842034	cDC2	quiescent	quiescent_cDC2	129888	68394	124460	71273	65196	71644	350	113	108	170	23	-51	7	108
958	pDC_plate10_BC15	10	15	0H	61	cDC2	1		1											0																176696	71038	163011	89065	67905	85958	420	90	161	86	68	67	29	134
925	pDC_plate10_BC16	10	16	0H	61	cDC2	1	1												0																155091	68618	148125	82629	65905	82166	218	5	221	3	90	73	8	24
931	pDC_plate10_BC17	10	17	0H	61	cDC2				1	III	b	-0.894505494505495	0.972538778094334	0	-0.944115205843294	0	cDC2	viii	1	11	E	-0.618296362211815	-0.930940454189433	-0.82761071473926	-0.702605530718597	-1.36861637537009	-1.33535822197672	-0.769306756799468	-1.30575566561609	0.543409946899366	0.873351320669977	cDC2	quiescent	quiescent_cDC2	143986	71055	132803	91233	68506	87278	373	-113	157	177	16	44	-49	314
956	pDC_plate10_BC18	10	18	0H	61	cDC2	1		1											0																186257	69538	175537	108231	67436	105182	744	231	511	147	123	148	106	186
942	pDC_plate10_BC19	10	19	0H	61	cDC2	1	1												0																134980	67870	130338	60366	64449	61385	231	85	59	24	49	4	17	-4
879	pDC_plate10_BC20	10	20	0H	61	cDC2				1	VI	b	-0.914285714285714	0.895615701171257	0.818273092369478	-0.907943227091633	-0.924603812193412	NA	viii	1	5	E	-0.874981042723104	-0.997834455992039	-0.930868307697439	-0.830062923678704	0	-0.809887089441843	-0.728015320153701	0	-0.678606805171416	0	NA	NA	NA	152193	69269	143990	105327	66255	104185	791	85	134	-78	47	25	12	80
872	pDC_plate10_BC21	10	21	0H	61	cDC2				1	VI	b	-0.9	0.920346628679962	0	-0.889193227091633	-0.809217519038304	cDC2	viii	1	5	E	-0.706195723921123	-1.00850852756823	-0.89747149393705	-0.75981529288098	0	-0.823194453864326	0	-1.08948671769473	0	0.897200170620157	NA	NA	NA	134152	68838	127716	102598	65699	102343	193	161	101	480	45	27	27	25
888	pDC_plate10_BC22	10	22	0H	61	cDC2				1	VI	b	-0.885714285714286	0.957423235201013	0	-0.912682602921647	-0.799031145213894	cDC2	viii	1	11	E	-0.729687811235812	-0.992637298392179	-0.954596302004564	-0.808845986038394	0	-1.03860948385496	-0.657206261678476	-1.40402221221672	0	0.963878290954762	cDC2	quiescent	quiescent_cDC2	143496	70151	134057	124118	67909	119781	673	53	299	164	4	46	42	142
885	pDC_plate10_BC23	10	23	0H	61	cDC2				1	VI	b	-0.957142857142857	0.961538461538461	0	-0.919115205843293	0	cDC2	viii	1	11	E	0	-0.875519312071131	-0.827895486748481	-0.703679288824822	-1.35660294980421	-1.1365910506677	-0.714820358006487	-1.10280654359898	0	0.879763569211186	cDC2	quiescent	quiescent_cDC2	141378	69415	133477	132360	65945	131540	362	7	141	134	-33	195	-11	28
881	pDC_plate10_BC24	10	24	0H	61	cDC2				1	VI	b	-0.942857142857143	0.910731244064577	0.873564433171282	-0.929714475431607	0	NA	ii	1	1	E	-0.783757772811792	-0.980362555651873	-0.885600541836472	-0.757721712583282	0.901600425688674	-0.842594052863376	-0.674056670639217	0	-0.563663229061698	-0.565413533834586	cDC2	activated	activated_cDC2	146763	69869	137661	127367	67307	124015	481	-70	142	474	39	91	28	195
939	pDC_plate10_BC25	10	25	0H	61	tDC				1	V	g	-0.837362637362637	0.931346945235834	0	0	0	NA	xi	0																147490	68997	140092	89884	66314	88829	311	-34	193	670	65	143	13	29
886	pDC_plate10_BC26	10	26	0H	61	tDC				1	III	a	0	0.932692307692308	0	0	-0.730569300821392	NA	vii	0																196383	72836	176701	155526	69263	147156	948	-77	435	71	102	677	-8	328
916	pDC_plate10_BC27	10	27	0H	61	tDC				1	III	a	0	0	-0.850278306207285	0	-0.734759388443218	NA	viii	1	6	D	-0.80238425753587	-1.11960074006035	-0.923476301388841	-0.794917370620595	-1.50203293629678	-0.959513530990139	-0.62554807098507	0	0.826865847644776	0.762531328320802	tDC	quiescent	quiescent_tDC	164785	70571	153029	141725	68373	135844	717	55	257	309	146	596	64	175
917	pDC_plate10_BC28	10	28	0H	61	tDC	1	1												0																151320	67991	145857	61364	64067	62771	114	159	284	231	30	434	27	76
954	pDC_plate10_BC29	10	29	0H	61	tDC				1	III	a	0	0.94369262424818	0.896868174452195	-0.950365205843293	-0.68452001909198	NA	viii	1	6	D	-0.696172100692126	-0.981373549534731	-0.872102933857211	-0.809413694384005	-1.56499256409207	-1.12826160558906	-0.821134111150792	0	0.668345804478177	0.675398818974496	tDC	quiescent	quiescent_tDC	152096	69482	143458	121617	66474	119901	506	88	138	150	120	976	82	202
949	pDC_plate10_BC30	10	30	0H	61	tDC				1	III	a	0.923076923076923	0	-0.862238427393786	-0.89828187250996	0	tDC	viii	1	6	D	-0.737465218731195	-0.980231917452985	-0.725040799683416	-0.661920563999991	-1.37047876331983	-0.728954259688564	0	1.54581269698334	1.1125661971227	0.719425590089587	tDC	quiescent	quiescent_tDC	158901	68890	151165	102538	66061	101723	467	-55	221	444	158	770	15	223
887	pDC_plate10_BC31	10	31	0H	61	tDC				1	III	a	0	0.932692307692308	0	-0.893932602921647	-0.784279426803343	NA	viii	1	6	D	-0.753678302593986	-1.09708725931958	-0.971831021484894	-0.785319834940631	-1.29289290928192	-1.26539469666574	-0.738631814963551	0	0.671118758174139	0.940188946025577	tDC	quiescent	quiescent_tDC	120125	70787	111215	151123	67663	146371	462	26	19	-13	20	148	21	76
926	pDC_plate10_BC32	10	32	0H	61	tDC				1	III	a	0.923076923076923	0	-0.82281758613401	-0.8996098937583	0	tDC	viii	1	6	D	-0.715976529873583	-1.05781600382302	-0.876367899780777	-0.716060227103965	0	0	0	1.33078193006153	0	0	tDC	quiescent	quiescent_tDC	150292	69523	141673	104519	66516	102979	303	-29	161	325	60	430	77	129
957	pDC_plate10_BC33	10	33	0H	61	tDC	1		1											0																189040	73389	168812	162074	70608	150431	738	11	111	148	211	867	34	172
924	pDC_plate10_BC34	10	34	0H	61	tDC				1	II	g	-0.928571428571429	-0.927271288382399	0	0	-0.831296834537304	pDC-like	iv	1	5	A	-0.937040175245992	-0.8675445284506	-0.755277742501966	-0.728448802109485	1.34718185911342	1.18850435797765	1.00904091197195	0	0.645495736941032	0	pDClike	quiescent	quiescent_pDClike	143006	67446	138957	74818	64482	76041	367	-51	125	209	52	62	24	355
892	pDC_plate10_BC35	10	35	0H	61	tDC				1	II	g	0.846153846153846	0	-0.862150355809202	0	-0.871264735641961	pDC-like	iv	1	5	A	-0.964899461107809	-0.968187793184638	-0.842944268386074	-0.742231472565146	1.10943746333211	0	0	0.833333333333333	0.828040422232228	0.630619096141976	pDClike	quiescent	quiescent_pDClike	145699	68405	139588	51805	65275	52012	456	-61	74	419	27	209	8	495
911	pDC_plate10_BC36	10	36	0H	61	tDC				1	III	a	0	0	-0.843901923483407	-0.914010624169987	-0.7865310603423	NA	viii	1	6	D	-0.824855245188003	-1.0282272703663	-0.870911573480799	-0.730609676454249	0	-0.844055927674922	0	0	0.775206720839319	0.81850224390332	tDC	quiescent	quiescent_tDC	165365	70281	154199	108633	66695	106746	700	1	288	33	148	89	-6	310
910	pDC_plate10_BC37	10	37	0H	61	pDC				1	I	e	-0.971428571428571	-0.923116492560937	-0.931779750581272	0.951850929614874	0.851990639298979	pDC	i	1	2	B	1.00566502521269	1.11323604701055	0.960377486463709	0.887995707030228	-0.93417515997435	0	0	0	0.668420845750877	0	pDC	quiescent	quiescent_pDC	163177	70733	151188	132166	66909	129455	566	27	384	-28	4043	9387	4186	3029
946	pDC_plate10_BC38	10	38	0H	61	pDC	1		1											0																160274	69491	151153	81734	65821	81380	258	64	126	156	5767	6698	4795	3406
934	pDC_plate10_BC39	10	39	0H	61	pDC				1	I	e	-0.971428571428571	-0.973923710034821	-0.91379553300923	0.964350929614874	0.854172894406552	pDC	i	1	2	B	1.06163934783554	1.21599757930221	1.09432579745783	1.01808024436346	0	0.757296231620676	0	-1	0	0	pDC	quiescent	quiescent_pDC	143536	70095	134201	96924	65817	96510	394	11	332	161	3166	7657	4952	2809
938	pDC_plate10_BC40	10	40	0H	61	pDC	1		1											0																142739	69248	135088	77305	65238	77658	363	133	155	124	3248	10069	3179	1267
930	pDC_plate10_BC41	10	41	0H	61	pDC				1	I	e	0	-0.946462488129155	-0.931779750581272	0.954897078353254	0.832901386076985	pDC	i	1	2	B	1.07514145903607	1.12646262078931	1.14561297976708	1.0306959076183	0	0	0.770322889442914	0	0.789379515876589	0	pDC	quiescent	quiescent_pDC	159525	69612	150184	79980	66189	79191	439	113	197	136	2549	7968	1722	551
918	pDC_plate10_BC42	10	42	0H	61	pDC				1	I	c	-0.957142857142857	-0.951962646407091	-0.892799267244416	0.941591965471448	0.908869562545724	pDC	i	1	2	B	1.05502363570305	1.2528287599423	1.23819398746234	1.07448357067591	-0.840182554950677	0.688755902860911	0	1	0	0	pDC	quiescent	quiescent_pDC	168379	70009	157621	95222	66372	94022	511	-162	353	198	4922	10660	6596	3125
919	pDC_plate10_BC43	10	43	0H	61	pDC				1	I	e	-0.957142857142857	-0.947847420069642	-0.919467343056436	0.941409362549801	0.959229154638822	pDC	i	1	2	B	1.18674982526479	1.13430746145287	1.13790140667111	1.13526530724097	-0.909854965685672	-0.660176345628934	0.803162294116745	-1	0.843435317996327	0.644360902255639	pDC	quiescent	quiescent_pDC	120603	71171	111055	116441	66832	114183	670	-63	216	225	6184	11396	3402	1980
936	pDC_plate10_BC44	10	44	0H	61	pDC				1	I	e	-0.985714285714286	-0.947847420069642	-0.901835411822729	0.952216135458167	0.865013244818357	pDC	i	1	2	B	1.02945583325422	1.19714181114018	1.18679496479474	1.11836172034671	0.840032472405277	0.830978181375437	0.847805700449245	-1	0.692195350299808	0	pDC	quiescent	quiescent_pDC	160524	70210	149838	101749	66794	99833	272	81	174	225	5777	10073	2418	1145
941	pDC_plate10_BC45	10	45	0H	61	pDC				1	I	e	0	-0.953347578347578	-0.907683365039104	0.947294156706507	0.820779546698396	pDC	i	1	2	B	0.976708285357471	1.21796782761302	1.08461051815678	0.954349749201066	-1.11229926459553	0	0.714668997961489	0	0	-0.644360902255639	pDC	quiescent	quiescent_pDC	167719	71093	154608	110738	67069	108207	474	-126	326	-90	7338	5280	2719	2520
900	pDC_plate10_BC46	10	46	0H	61	pDC				1	I	c	-0.985714285714286	-0.934116809116809	-0.910783484816459	0.960939575033201	0.971519033218309	pDC	i	1	2	B	1.14353251900094	1.22609269377895	1.1866022305858	1.07111926120885	0	0	0	0	0	-0.672932330827068	pDC	quiescent	quiescent_pDC	135335	68987	128564	101999	66395	100680	335	-213	350	108	2430	27331	4681	1230
903	pDC_plate10_BC47	10	47	0H	61	pDC				1	I	c	-0.957142857142857	-0.938232035454258	-0.922479391249207	0.946721447543161	0.868567077303616	pDC	i	1	2	B	0.997253640420867	1.05702354017363	1.0963791704027	0.925213391252623	0.836795464778355	0	0	0	0.639335563131151	0	pDC	quiescent	quiescent_pDC	178532	71941	162636	123878	68611	118326	274	98	384	141	4020	9759	3806	2882
895	pDC_plate10_BC48	10	48	0H	61	pDC				1	I	c	-1	-0.946462488129155	-0.913443246670894	0.960939575033201	0.867654108004011	pDC	i	1	2	B	1.09355618030862	1.31095578360088	1.25751755613023	1.13635918848953	0.830427189499679	1.00311959236382	0.850074445106221	-1	0.708598657833237	-0.620300751879699	pDC	quiescent	quiescent_pDC	140784	69745	132288	89520	66781	87851	572	7	188	230	7003	6323	3100	2451
876	pDC_plate10_BC49	10	49	0H	61	pDC-like				1	III	a	0.846153846153846	0	-0.805009511731135	0	-0.790014426466871	tDC	viii	1	6	D	-0.768412653205983	-1.15946162798385	-0.894510370126647	-0.770636779711826	-1.19792476771315	-0.821120945013405	0	1.2276377007354	0.996321548280126	0.686853276821048	tDC	quiescent	quiescent_tDC	184147	70099	172160	104807	67648	101535	660	201	294	733	514	2926	-34	388
893	pDC_plate10_BC50	10	50	0H	61	pDC-like				1	II	a	0.923076923076923	-0.917655903767015	-0.892270837736913	0	-0.718553423135475	NA	iv	1	6	D	-0.782524909697709	-1.11047992863499	-0.936522058285903	-0.77195648460711	-1.27649980216392	-0.874778519292689	0.660010657185538	0.963454900195107	1.04540104200167	0.721052631578947	tDC	quiescent	quiescent_tDC	140562	69122	133270	111951	66213	110806	470	52	95	549	417	4853	43	230
899	pDC_plate10_BC51	10	51	0H	61	pDC-like				1	II	g	0	-0.958847736625514	0	0.890006640106242	-0.743563200736248	pDC-like	iv	1	5	A	-0.694836687737311	0	0.64407246902463	0	1.31661959532288	0.994039598367124	0.873841142262545	0	0	0	pDClike	quiescent	quiescent_pDClike	140324	68078	135085	81103	64704	82145	432	16	75	203	322	487	225	1927
889	pDC_plate10_BC52	10	52	0H	61	pDC-like				1	II	g	0.923076923076923	0	0	0	-0.871248744391954	pDC-like	iv	1	5	A	-0.923811639708927	-1.04548992531666	-0.834126918843826	-0.716794335051818	0	0	0.880759370364924	0.833333333333333	0.734902767950944	0	pDClike	quiescent	quiescent_pDClike	147917	67623	143352	63997	64723	64801	493	-32	171	119	60	170	40	1479
914	pDC_plate10_BC53	10	53	0H	61	pDC-like				1	II	g	0.923076923076923	0	0	0	-0.944020335522116	pDC-like	iv	1	5	A	-0.868043303081787	-0.919666052431647	-0.722009324679856	0	1.32802586877328	1.0663069316073	0.998951504033397	1	0	0	pDClike	quiescent	quiescent_pDClike	147600	68770	140660	73522	64834	74318	389	-55	60	17	165	81	45	469
884	pDC_plate10_BC54	10	54	0H	61	pDC-like				1	II	g	0.846153846153846	-0.92042576764799	-0.817233847671387	0	-0.907726214385356	pDC-like	iv	1	5	A	-0.946082944044421	-0.804598850347966	-0.699119170992764	-0.68436870890901	1.32541989003043	0.939820985026338	1.02164283041675	0	0	0	pDClike	quiescent	quiescent_pDClike	162597	69302	153760	63419	65901	63068	270	100	67	261	312	-47	29	229
935	pDC_plate10_BC55	10	55	0H	61	pDC-like				1	II	g	0.846153846153846	0	-0.867998309025576	0	-0.910111479722531	pDC-like	iv	1	5	A	-0.851171096859178	-0.814052951777393	-0.710868261197505	-0.643543088914872	1.24064371768109	1.02855987762416	1.1432293278327	0	0.895683340122782	0.668421052631579	pDClike	quiescent	quiescent_pDClike	155908	68855	148392	56943	65341	57113	314	-21	173	192	207	154	25	1093
921	pDC_plate10_BC56	10	56	0H	61	pDC-like				1	II	a	0.846153846153846	0	-0.852849996477137	0	0	NA	viii	1	6	D	-0.701167958650224	-1.00535679411483	-0.809027737691628	-0.660749848935239	0	-0.712145014603767	0	1.56258442143179	1.07366194263988	0.673369544979062	tDC	quiescent	quiescent_tDC	179227	71008	165416	118498	68183	113898	613	140	387	960	461	2170	99	590
882	pDC_plate10_BC57	10	57	0H	61	pDC-like				1	II	g	-0.78021978021978	0	-0.835041922074262	0	0	NA	iv	1	5	A	-0.902131933718401	-1.04091130875119	-0.868791296751675	-0.780438223352687	1.28337631151679	0.804802668691011	0.891919938059249	0	0.793679380802298	0.637593984962406	pDClike	quiescent	quiescent_pDClike	158750	68779	151265	78719	65504	78758	533	11	167	469	359	435	42	843
873	pDC_plate10_BC58	10	58	0H	61	pDC-like				1	II	a	0.846153846153846	0	0	0	-0.908732313054882	NA	iv	1	6	D	-0.830656795620794	-1.105305377611	-0.906160968660969	-0.771045577849231	0	0	0.747713512293047	0.958051928560708	0.898735018545914	0.753272532975844	tDC	quiescent	quiescent_tDC	150272	69790	141112	107140	66802	105110	426	16	160	-26	408	1484	78	324
937	pDC_plate10_BC59	10	59	0H	61	pDC-like				1	II	g	0	0	-0.847090114845346	0	-0.975105673981248	pDC-like	iv	1	5	A	-1.05481689469891	-0.706977645236261	-0.675368167235569	0	1.42638451148131	1.13204839794373	1.10119235188433	0	0	0	pDClike	quiescent	quiescent_pDClike	143838	68340	137937	87773	65781	87446	313	-3	114	207	326	90	109	650
883	pDC_plate10_BC60	10	60	0H	61	pDC-like				1	II	a	0.923076923076923	-0.898464704020259	-0.852761924892553	0	0	NA	iv	1	6	D	-0.658571105183967	-1.04875531960989	-0.809081092357207	-0.647446327810139	0	0	0.849790414362199	1.38770073540447	1.09095431058511	0	tDC	quiescent	quiescent_tDC	156454	70082	146306	117395	66990	114847	772	141	390	257	180	3875	116	632
933	pDC_plate10_BC61	10	61	0H	61	pDC_Zbtb46(pos)				1	II	g	0.923076923076923	-0.921771130104463	-0.862238427393786	0.915604249667995	0	NA	iv	1	5	A	-0.701903566646695	0	0	0	1.42839016004257	1.22240067790461	0	0	0	0	pDClike	quiescent	quiescent_pDClike	151484	69185	143494	93332	66542	91921	433	15	179	358	661	85	568	448
909	pDC_plate10_BC62	10	62	0H	61	pDC_Zbtb46(pos)				1	I	f	-0.928571428571429	-0.931386514719848	-0.907066863947016	0.948987383798141	0.75275933606532	pDC	i	1	2	G	1.06820818379242	1.26888965559868	1.11144891709671	1.07197639166201	0	0.77144280533967	0.784575715887117	-1	0.759071775190641	0	pDClike	quiescent	quiescent_pDClike	167396	70177	156326	97260	66070	96474	581	162	184	80	1942	5217	1434	1395
891	pDC_plate10_BC63	10	63	0H	61	pDC_Zbtb46(pos)				1	I	f	-0.914285714285714	-0.887503956948401	-0.844254209821743	0.872559760956175	0.684160753377673	pDC	iv	1	2	G	0.80806178962734	-0.847432368436232	0	0	-1.33071371072272	-0.718148316419766	-0.68080730972022	0	0.772167549294969	0	pDClike	quiescent	quiescent_pDClike	159907	69168	151510	97222	66825	95347	467	-130	318	517	1038	1616	2211	722
904	pDC_plate10_BC64	10	64	0H	61	pDC_Zbtb46(pos)				1	II	g	0.923076923076923	-0.92042576764799	0.821373212146833	0	-0.947461416587241	NA	iv	1	5	A	-0.682097988539366	0	0	0	1.22728637114049	0.970863012769546	0.96604898141645	1.11946570613838	0	0	pDClike	quiescent	quiescent_pDClike	117175	67997	112935	110511	64710	111922	303	-28	194	268	2268	112	452	536
922	pDC_plate10_BC65	10	65	0H	61	pDC_Zbtb46(pos)				1	I	f	0	-0.919040835707502	-0.92850348763475	0.957138114209827	0.76130893991356	pDC	i	1	2	G	0.871076631517413	1.00034284397363	1.0638534687668	1.05728848674363	0	0.848775424487098	0.696699120834239	1	0.69047619047619	0.587218045112782	pDClike	quiescent	quiescent_pDClike	177376	70279	165405	105314	67010	102998	526	-140	251	175	2858	4928	1851	1806
898	pDC_plate10_BC66	10	66	0H	61	pDC_Zbtb46(pos)				1	I	e	-0.928571428571429	-0.916310541310541	-0.898471077291623	0.940446547144754	0.773050633199759	pDC	i	1	2	C	0.868044058090217	0.894259916773712	0.986469882153133	0.973897988461717	-0.899424228780375	0	0.778910667575868	-1	0.810462540111347	0.587218045112782	pDC	quiescent	quiescent_pDC	134233	70316	125108	112096	66442	110568	972	36	216	51	1431	2800	4923	3656
950	pDC_plate10_BC67	10	67	0H	61	pDC_Zbtb46(pos)				1	II	f	-0.957142857142857	0	-0.859402522370182	0.893210491367862	0.727907019846793	NA	iv	1	2	G	0	0	0	0	-1.34624725417161	-0.79856716112192	0	-1	0.729856778370961	0	pDClike	quiescent	quiescent_pDClike	163113	70703	151193	106889	67363	103990	512	52	293	192	1784	2926	2206	1252
877	pDC_plate10_BC68	10	68	0H	61	pDC_Zbtb46(pos)				1	II	f	0	-0.890234251345362	-0.846649756922426	0	0	NA	iv	1	6	G	-0.655887017387122	-0.903194493074	-0.712358824597118	0	0	0	0	1.0086297463605	1.0501500825454	0	NA	NA	NA	151707	70735	140556	123714	67332	120414	475	-50	381	33	1401	3723	2050	798
959	pDC_plate10_BC69	10	69	0H	61	pDC_Zbtb46(pos)	1		1											0																198380	70056	185580	115846	67209	112963	759	82	164	183	1826	2171	981	954
896	pDC_plate10_BC70	10	70	0H	61	pDC_Zbtb46(pos)				1	II	g	0	-0.886119025007914	-0.895370957514268	0.929822377158035	0	NA	iv	1	5	G	-0.661551189112017	0	0	0	1.07210101919692	1.08311890051325	1.05145115437703	0	0.840797438591225	0	pDClike	quiescent	quiescent_pDClike	153835	69211	145666	65898	66516	64927	368	-39	90	248	1507	188	677	1206
908	pDC_plate10_BC71	10	71	0H	61	pDC_Zbtb46(pos)				1	VII	g	0.923076923076923	-0.930001582779361	-0.913002888747974	0.930967795484728	0	NA	iv	1	5	A	-0.656422942066956	0	0	0	1.44825904247336	1.01776510202208	1.0782547519673	1	0.799259950115421	0.637593984962406	pDClike	quiescent	quiescent_pDClike	144919	68211	139236	66929	64712	67781	298	138	82	183	462	130	1062	1077
890	pDC_plate10_BC72	10	72	0H	61	pDC_Zbtb46(pos)				1	I	f	0	-0.89846470402026	-0.877034453603889	0.937607901726428	0.686581002851135	pDC	i	1	2	G	0	0.893134297683212	0.97118828015665	0.931126206455435	1.40280108605187	1.06410710555052	0.887570051927047	0	0.669729422611008	0	pDClike	quiescent	quiescent_pDClike	147997	69068	140429	86823	65670	86646	557	119	131	37	1314	2371	1949	1113
927	pDC_plate10_BC73	10	73	0H	61	pDC_TdT(neg)				1	V	e	-0.971428571428571	-0.932771446660336	-0.913707461424646	0.936462483399734	0.723409441459455	NA	i	1	2	B	0	0	0	0	1.17623783990286	0.858495993122896	1.00211960840757	-1	0.735432702271964	0	pDC	quiescent	quiescent_pDC	120104	70676	111369	103721	66948	101534	300	65	109	178	5297	5130	1923	1986
932	pDC_plate10_BC74	10	74	0H	61	pDC_TdT(neg)	1	1		1	VII	e	0	-0.938271604938272	-0.883498907912351	0.928884462151394	0	NA		0																135955	68189	130665	59711	64739	60446	289	242	57	78	1166	199	1954	569
906	pDC_plate10_BC75	10	75	0H	61	pDC_TdT(neg)				1	I	c	-0.985714285714286	-0.927271288382399	-0.916103008525329	0.961304780876494	0.743341879214628	pDC	iv	1	2	B	0.883065837129056	1.16592134490467	1.11876544118496	1.00882408999688	1.33800635804238	0.990186140489792	0.87235919541372	0	0.740004502476362	0	pDC	quiescent	quiescent_pDC	163228	70044	152722	82146	66564	80877	411	-3	187	109	1588	5996	4163	3228
940	pDC_plate10_BC76	10	76	0H	61	pDC_TdT(neg)				1	I	e	0	-0.942347261791706	-0.919643486225604	0.951460823373174	0.80592709652038	pDC	i	1	2	B	0.962449163312788	1.078263651703	1.10399072855455	1.00707895068728	1.10886442088603	0.936902819236606	0.849230916852945	1	0.636596556677601	-0.675187969924812	pDC	quiescent	quiescent_pDC	141492	68458	135453	70468	65411	70602	355	-48	167	67	5824	6015	2138	1336
953	pDC_plate10_BC77	10	77	0H	61	pDC_TdT(neg)				1	I	c	-0.908791208791209	-0.951962646407091	-0.925843725780314	0.968152390438247	0.853733672442208	pDC	i	1	2	B	0.983480842284779	1.12028992664435	1.10097837464452	0.980155389456348	0	0.842483125247016	0	1	0	-0.672932330827068	pDC	quiescent	quiescent_pDC	154795	69336	146311	61756	66320	61026	43	-108	179	61	1119	8040	7264	531
902	pDC_plate10_BC78	10	78	0H	61	pDC_TdT(neg)				1	I	c	-0.985714285714286	-0.935501741057297	-0.89864722046079	0.952216135458167	0.736247216965427	pDC	i	1	2	B	0.966784159109032	1.04342189459433	1.06994764588472	0.975347886036273	0	0	0	-1	0.546304753328616	-0.644360902255639	pDC	quiescent	quiescent_pDC	145572	70816	134719	88688	67411	86221	232	-8	187	159	1481	3433	7180	793
907	pDC_plate10_BC79	10	79	0H	61	pDC_TdT(neg)				1	I	e	-0.971428571428571	-0.886119025007914	-0.889434932713309	0.938545816733068	0.79493101492715	pDC	i	1	2	B	0.813475397032672	1.01229468048431	0.954327083421523	0.971844936835678	1.07502762883222	0.896468170924135	0.774839796818894	0	0.652994146780729	-0.622556390977444	pDC	quiescent	quiescent_pDC	144744	68934	137608	64051	66938	62709	338	144	80	40	2114	625	2838	664
894	pDC_plate10_BC80	10	80	0H	61	pDC_TdT(neg)				1	V	e	-0.942857142857143	-0.946502057613169	-0.877650954695977	0.930395086321381	0.709674818979705	NA	ix	1	8	B	0	-0.743262163885295	0.776622975970117	0.774438445235194	1.2620816449047	0.88354718053187	0.732523237717693	0	0.726465270184316	0	pDC	activated	activated_pDC	146449	70169	136780	93804	66410	92569	349	89	123	-44	3264	238	4445	721
915	pDC_plate10_BC81	10	81	0H	61	pDC_TdT(neg)				1	I	e	-1	-0.947847420069642	-0.904847460015501	0.95867363877822	0.731732729797343	pDC	i	1	2	B	1.04899344902163	1.25040826399529	1.11503762967068	0.981826469708863	0.772294079925777	0.958090811107634	0.73391344116944	-1	-0.49648985513461	-0.591729323308271	pDC	quiescent	quiescent_pDC	149291	69464	140849	69658	66098	69066	293	-116	84	41	2110	4691	2929	592
923	pDC_plate10_BC82	10	82	0H	61	pDC_TdT(neg)				1	I	e	-0.971428571428571	-0.902579930357708	-0.889523004297893	0.946721447543161	0.805974441106468	pDC	i	1	2	B	0.85622909529375	1.00492022704538	0.972474243846936	0.933657437474119	0.839271826777455	0.67516097102045	0.727985748403741	-1	0.711851518335084	0	pDC	quiescent	quiescent_pDC	136748	69135	129629	74974	65618	74880	323	2	176	157	3133	1807	4908	588
901	pDC_plate10_BC83	10	83	0H	61	pDC_TdT(neg)				1	I	e	-0.985714285714286	-0.931386514719848	-0.91379553300923	0.962267596281541	0.788678501712152	pDC	ix	1	8	B	0.812844308464143	1.04807431893878	1.04611903534123	0.915294474624656	1.27360048026415	0.915766239489796	0.896761472277596	-1	0.63023841684355	0	pDC	activated	activated_pDC	152645	69803	143313	65114	66331	64334	307	133	121	-32	3053	3173	2979	1105
905	pDC_plate10_BC84	10	84	0H	61	pDC_TdT(neg)				1	I	c	-0.971428571428571	-0.941001899335233	-0.901571197068978	0.912765604249668	0.872487764793145	pDC	xi	0																162684	70078	152140	74997	66624	73772	621	6	208	-30	4082	10287	2916	2475
955	pDC_plate10_BC85	10	85	0H	61	Empty	1		1											0
913	pDC_plate10_BC86	10	86	0H	61	pDC_TdT(neg)				1	V	e	0	-0.97119341563786	-0.856302402592827	0.903859561752988	0.693601397540876	NA	iv	1	2	B	0	0	0	0	-0.905427530596373	0	0	1	0	-0.651127819548872	pDC	quiescent	quiescent_pDC	151316	68720	144305	74929	65363	75128	336	176	82	90	2609	151	4010	524
943	pDC_plate10_BC87	10	87	0H	61	pDC_TdT(neg)	1	1		1	I	e	0	-0.954692940804052	0	0.954324369189907	0.843047781776377	pDC		0																132866	68104	127856	76328	65215	76703	564	-43	156	-68	4448	6813	2194	1415
897	pDC_plate10_BC88	10	88	0H	61	pDC_Zbtb46(pos)				1	VII	f	-0.914285714285714	-0.917655903767015	-0.883058549989431	0.928104249667995	0.662910820128034	NA	iv	1	2	G	0	0.836641070102005	0.81015916927387	0.834630434991863	0.902275797142974	1.07393608226811	0.802788791086043	0	0.752800111489891	0	pDClike	quiescent	quiescent_pDClike	155740	70739	144284	134070	67681	129822	416	-123	200	235	3248	1006	1236	857
929	pDC_plate10_BC89	10	89	0H	61	pDC_Zbtb46(pos)				1	I	f	-0.88021978021978	0	-0.928767702388501	0.934769256308101	0.874043372621737	pDC	i	1	2	G	1.06316029590553	1.02396469731993	0.963415936457359	0.926445789457762	-1.02110024149646	-0.810840767322209	0	1	0.968039207278289	0	pDClike	quiescent	quiescent_pDClike	158000	69952	148026	113164	66723	111151	465	-6	275	152	2258	3138	3959	1637
928	pDC_plate10_BC90	10	90	0H	61	pDC-like	1	1												0																166863	70429	155269	121038	67885	116850	577	128	316	491	162	1444	101	701
912	pDC_plate10_BC91	10	91	0H	61	pDC-like				1	V	a	1	0	-0.855950116254492	0	0	tDC	iv	1	5	D	-0.66515461456557	-0.87934641697883	-0.732783319287146	0	-1.18138157804975	0	0	1.50559057481615	1.00465577496194	0.582706766917293	NA	NA	NA	130920	69985	122597	106372	67498	103279	241	-25	309	434	1013	840	220	327
951	pDC_plate10_BC92	10	92	0H	61	pDC				1	I	e	-1	-0.965693257359924	-0.934967941943211	0.963230411686587	0.785604393619533	pDC	ix	1	8	C	1.0823401033298	1.12691286842551	1.12514467091516	0.981018364092397	0.78386749075628	0	0	0	0.692063492063492	0	pDC	activated	activated_pDC	162218	69455	153065	78010	66396	77000	555	29	313	-79	3722	10162	5696	2406
920	pDC_plate10_BC93	10	93	0H	61	pDC				1	I	e	-1	-0.910810383032605	-0.910255055308955	0.961877490039841	1.02567177602833	pDC	i	1	2	C	1.16601686701964	1.20543593507212	1.17346114882416	1.1238993905745	-1.16607998035283	0	0	-1	0.678102241947357	0	pDC	quiescent	quiescent_pDC	167301	70671	155144	117273	68127	112812	542	43	282	37	4788	10049	3715	2205
870	pDC_plate10_BC94	10	94	0H	61	tDC				1	III	a	-0.78021978021978	0	0.801081519058691	0	-0.805283147233195	NA	vii	0																172486	69650	162297	121008	67914	116771	608	-64	126	148	28	-12	37	-32
952	pDC_plate10_BC95	10	95	0H	61	tDC	1		1											0																95613	71002	88253	30630	74608	26906	84	285	570	609	25	639	108	178
947	pDC_plate10_BC96	10	96	0H	61	Empty	1		1											0
786	pDC_plate9_BC1	9	1	36H	53	cDC1													xii	1	10	F	-0.79238751917229	-1.10933499976093	-0.973585191406556	-0.893103424651883	0	-0.788902362724181	-0.811928401730662	0	-0.831746031746032	-0.72781954887218	cDC1	activated	activated_cDC1	115753	71932	105461	93369	68528	89292	109	137	21	143	63	-44	63	141
771	pDC_plate9_BC2	9	2	36H	53	cDC1													v	1	7	F	-0.791449798701622	-0.978961575907993	-0.923254985754986	-0.949484295059927	-1.07317888475025	-0.78742918405486	-1.06522950800746	0	-0.965002179770302	-1.00406622138417	cDC1	intermediate	intermediate_cDC1	208032	73201	186248	168581	70807	156032	619	197	457	15	234	260	143	976
793	pDC_plate9_BC3	9	3	36H	53	cDC1													xii	1	10	F	0	-1.0101743496281	-0.797549950549725	-0.800913796927315	0	-0.799121867299247	-0.773509068070667	0	-0.604761904761905	0	cDC1	activated	activated_cDC1	147144	73672	130894	199405	70647	184979	338	293	414	-90	297	65	77	215
785	pDC_plate9_BC4	9	4	36H	53	cDC1													v	1	7	F	-0.840797477982969	-1.0724693261509	-0.889695863173463	-0.857466186736475	-0.894096298418676	-0.861518208880583	-1.14913814199323	0	-1.21593340623057	-1.13460508542856	cDC1	intermediate	intermediate_cDC1	203685	73745	181012	197600	71792	180382	764	67	524	92	248	194	28	451
776	pDC_plate9_BC5	9	5	36H	53	cDC1													v	1	7	F	-0.696338432332008	-1.04946601383899	-0.910922281293173	-0.786240183246073	-0.986656297327166	-0.746986159992352	-1.03861947526373	0	-1.18173281018846	-1.04757695679992	cDC1	intermediate	intermediate_cDC1	143351	70599	133070	161400	68661	154055	352	462	210	360	770	641	26	790
769	pDC_plate9_BC6	9	6	36H	53	cDC1													x	0																164887	74119	145793	179050	72286	162330	872	11	359	650	469	824	213	490
772	pDC_plate9_BC7	9	7	36H	53	cDC1													xii	1	10	F	-0.730738389053612	-1.04245075377232	-0.94880698005698	-0.911321989528796	0	-0.904369363222368	-0.903720059904322	0	-0.957107837882264	-0.850925715910668	cDC1	activated	activated_cDC1	186718	70597	173333	188894	69459	178226	574	372	403	-119	728	193	112	252
770	pDC_plate9_BC8	9	8	36H	53	cDC1													v	1	7	F	-0.805609883336097	-1.0027153009469	-0.882838886708202	-1.0080043942362	-0.890528426998485	-0.826937937462701	-1.14074373944762	0	-1.24286643368138	-1.18828995045019	cDC1	intermediate	intermediate_cDC1	230304	72196	209058	189801	72297	172052	1226	-388	292	760	873	1626	182	792
816	pDC_plate9_BC9	9	9	36H	53	cDC1													v	1	7	F	-0.833135225686463	-1.05736465725605	-0.855883756899628	-0.82519091324836	-1.00391579004816	-0.823994984900497	-1.04372284958493	0	-1.08550702886588	-1.04018539143898	cDC1	intermediate	intermediate_cDC1	118288	73539	105415	157263	70255	146701	509	525	358	-88	431	195	54	560
774	pDC_plate9_BC10	9	10	36H	53	cDC1													ii	1	10	F	-0.84481894832184	-1.03580740327682	-0.927656926052919	-0.8664695556378	0	-0.854367293118293	-0.808337776193047	0.833333333333333	-0.741385619233436	-0.556298501769959	cDC1	activated	activated_cDC1	151943	71378	139506	154122	68962	146465	631	222	84	125	234	6	51	649
789	pDC_plate9_BC11	9	11	36H	53	cDC1													v	1	7	F	-0.628862672370066	-0.857714121726902	-0.762841517963085	-0.760225785340314	-0.995286043687664	-0.814214560294914	-1.11084939718106	0	-1.10616160316746	-1.16858828746788	cDC1	intermediate	intermediate_cDC1	165833	70856	153381	142037	68698	135499	401	-398	179	274	199	228	-23	319
778	pDC_plate9_BC12	9	12	36H	53	cDC1													xii	1	10	F	-0.804238722373421	-1.05289750366886	-0.946007082741662	-0.887586908892823	0.671066814020439	-0.719561639119301	-0.771424851133445	0	-0.811300143650436	-0.670676691729323	cDC1	activated	activated_cDC1	100434	68456	96150	41432	66093	41083	109	-109	80	430	-78	97	-78	165
814	pDC_plate9_BC13	9	13	36H	53	cDC2													vi	1	4	E	-0.74366144161441	-1.04092745630539	-0.867480199045372	-0.771567809612041	-1.36734067373419	-1.31429668350261	-0.722018831668893	0	0	0.95094794618243	cDC2	intermediate	intermediate_cDC2	176603	70495	164180	96300	69009	91454	301	-51	157	528	-27	163	118	612
783	pDC_plate9_BC14	9	14	36H	53	cDC2													ii	1	1	E	-0.766294427814563	-1.01949987615723	-0.910865198615649	-0.860268828483938	0	-0.867412013086326	-0.771482953707768	0	0	-0.593984962406015	cDC2	activated	activated_cDC2	168805	70671	156541	143329	67334	139502	558	-127	426	100	-16	96	1	67
780	pDC_plate9_BC15	9	15	36H	53	cDC2													ii	1	1	E	-0.803225665191971	-1.00869283395766	-0.886246089195211	-0.836470112554051	0	0	-0.702194072439716	-0.833333333333333	-0.663492063492063	-0.701503759398496	cDC2	activated	activated_cDC2	144536	67660	139999	81498	65314	81775	657	14	186	-71	49	-46	-28	414
781	pDC_plate9_BC16	9	16	36H	53	cDC2													vii	0																112177	73045	100645	179269	70670	166246	643	13	194	-13	167	707	28	636
792	pDC_plate9_BC17	9	17	36H	53	cDC2													vi	1	4	E	0	-0.887167821261646	-0.806451200403812	-0.699970418121328	-1.56911983409057	-1.30187605905571	-0.780524859290517	-1	0	0.826376555977968	cDC2	intermediate	intermediate_cDC2	140395	69535	132321	110632	67356	107642	311	93	195	315	-27	356	47	662
863	pDC_plate9_BC18	9	18	36H	53	cDC2	1		1											0																147328	70693	136581	141300	67703	136777	493	-62	248	147	102	1730	70	1041
818	pDC_plate9_BC19	9	19	36H	53	cDC2													vi	1	4	E	-0.732785774958379	-1.07494362485141	-0.913784111710158	-0.76263593372952	-1.53722729319307	-1.37913493074549	-0.669686202569042	-1.20388713792586	0	1.03343105625387	cDC2	intermediate	intermediate_cDC2	133885	72670	120742	130949	68560	125174	283	88	291	161	190	453	236	487
846	pDC_plate9_BC20	9	20	36H	53	cDC2	1		1											0																126308	68435	120957	78847	64285	80382	104	-137	105	8	-17	108	14	53
775	pDC_plate9_BC21	9	21	36H	53	cDC2													vi	1	4	E	-0.704169609558223	-1.07053769740721	-0.945348707814939	-0.787756711872158	-1.57403162648548	-1.06009907082289	-0.7474491645058	0	0	0.741477229769606	cDC2	intermediate	intermediate_cDC2	153792	69047	145971	128495	66660	126328	784	16	300	-213	89	211	89	373
807	pDC_plate9_BC22	9	22	36H	53	cDC2													vi	1	4	E	-0.673141192222652	-1.07635229711069	-0.872380009325642	-0.753169229168975	-1.35585253707721	-1.23112330656634	-0.716670319369222	0	0	0.885521830239715	cDC2	intermediate	intermediate_cDC2	154400	69986	144583	98836	67197	96392	479	138	145	177	-33	49	64	494
779	pDC_plate9_BC23	9	23	36H	53	cDC2													vi	1	4	E	-0.685844734288898	-0.970589113911037	-0.823393010386482	-0.726012907393569	-1.40834731829779	-1.32811803297621	-0.677842611670971	0	0	0.935485043089489	cDC2	intermediate	intermediate_cDC2	150020	67863	144876	107316	65535	107318	525	-7	120	113	19	101	-20	194
777	pDC_plate9_BC24	9	24	36H	53	cDC2													vi	1	4	E	-0.837313376687887	-1.13986394698794	-0.963782043264821	-0.886807373472949	-0.97510676326525	-0.89954179880604	-0.734807785517848	0	0.52074176511367	0.644360902255639	cDC2	intermediate	intermediate_cDC2	165392	70584	153564	91371	67086	89260	383	-199	158	249	8	127	56	567
854	pDC_plate9_BC25	9	25	36H	53	tDC	1		1											0																125192	67013	122432	67445	65536	67445	285	-116	166	415	137	216	-23	106
801	pDC_plate9_BC26	9	26	36H	53	tDC													vi	1	1	D	-0.749659425544942	-1.10991711908974	-0.955902268683673	-0.83389367506186	-1.37543830925191	-1.22341911463283	-0.659013403147267	-1.16092600930512	0.652099368938631	0.875381835949622	tDC	activated	activated_tDC	161270	69309	152490	108722	66941	106441	310	-61	318	-122	147	79	-14	278
838	pDC_plate9_BC27	9	27	36H	53	tDC													ii	1	1	D	-0.775418704697032	-0.97921556347922	-0.822936028277091	-0.758728876471064	0	0	-0.669990010899437	1	0	0	tDC	activated	activated_tDC	161386	69713	151716	101741	65975	101064	291	-68	95	313	101	206	31	433
811	pDC_plate9_BC28	9	28	36H	53	tDC													xiii	0																179411	70529	166709	125297	68719	119494	505	113	361	707	0	247	11	419
857	pDC_plate9_BC29	9	29	36H	53	tDC	1		1											0																123326	74442	108572	110880	69975	103847	550	96	206	83	64	213	79	623
851	pDC_plate9_BC30	9	30	36H	53	tDC													iii	1	3	D	-0.757474353676674	-0.931577206076612	-0.760403638667934	-0.734870441832013	0	0	0	0	-0.578571428571429	0	NA	NA	NA	133758	68549	127879	114502	66546	112764	519	21	88	671	-17	1351	-6	296
831	pDC_plate9_BC31	9	31	36H	53	tDC													xiii	0																149302	68734	142356	87876	65503	87920	303	-74	211	548	-30	-39	57	148
842	pDC_plate9_BC32	9	32	36H	53	tDC													ii	1	1	D	-0.70677980500824	-1.07565541801129	-0.929462606677262	-0.836779817413976	-1.22347973203444	-0.939904470144605	-0.851181989943145	0	-0.582198423418595	0	tDC	activated	activated_tDC	155198	71219	142814	140779	68276	135129	389	-97	173	-3	69	505	36	341
836	pDC_plate9_BC33	9	33	36H	53	tDC													xiii	0																92367	68045	88961	92108	65640	91962	247	-68	86	283	67	147	-17	154
856	pDC_plate9_BC34	9	34	36H	53	tDC	1		1											0																129096	68393	123704	52407	66895	51343	133	-83	155	74	11	85	81	55
844	pDC_plate9_BC35	9	35	36H	53	tDC	1		1											0																99355	75261	86516	134538	75767	116371	318	121	266	285	80	616	20	342
858	pDC_plate9_BC36	9	36	36H	53	tDC	1		1											0																109249	68595	104377	63239	65443	63328	97	72	180	14	20	173	66	38
843	pDC_plate9_BC37	9	37	36H	53	pDC													i	1	0	B	0.912884107256366	1.15329303800892	1.16132570830624	1.07471153064159	0	0.896803132830134	0.91688947205957	-1	0.669915953774576	-0.646616541353383	pDC	intermediate	intermediate_pDC	178168	70032	166729	119377	67826	115347	559	-14	285	173	2090	9921	5137	7163
797	pDC_plate9_BC38	9	38	36H	53	pDC													i	1	0	B	1.10967797380423	1.23035060197634	1.2039334775152	1.15583534540201	0.856991800035474	0.954690324687653	0.93028183155212	0	0.718010620126784	0.670676691729323	pDC	intermediate	intermediate_pDC	149072	70049	139467	120762	66543	118935	395	-95	231	224	4850	11300	5356	4500
828	pDC_plate9_BC39	9	39	36H	53	pDC													i	1	0	B	1.20198320362289	1.18428934479415	1.20141518540325	1.09808219700809	0	0.803160204537178	0.639284267128762	0	0	0	pDC	intermediate	intermediate_pDC	166020	70379	154595	106034	68086	102063	386	-8	418	164	2565	24561	9209	7098
852	pDC_plate9_BC40	9	40	36H	53	pDC													i	1	0	B	1.13778237479433	1.17952216067911	1.10089447433268	0.938983526181546	-1.30359652354249	-0.726739248328868	-0.722380174796012	0	0	0	pDC	intermediate	intermediate_pDC	140972	69459	133010	88849	66712	87283	458	-48	323	-1	1593	20954	4155	3195
830	pDC_plate9_BC41	9	41	36H	53	pDC													i	1	0	C	1.07471133401586	1.15965429970345	1.09816360536757	1.02488685121712	0	0	0	0.833333333333333	0.68968253968254	0	pDC	intermediate	intermediate_pDC	176070	69897	165085	98742	66956	96648	635	-72	227	351	3164	21500	5291	5730
826	pDC_plate9_BC42	9	42	36H	53	pDC													i	1	0	C	1.12493291914227	1.14102365535952	1.11754822524183	1.08987089905338	0	0.618552204619982	0	-1	0.66031746031746	0.613533834586466	pDC	intermediate	intermediate_pDC	196967	71619	180239	130519	68833	124268	596	-183	550	380	3609	46106	4400	7766
841	pDC_plate9_BC43	9	43	36H	53	pDC													i	1	0	B	1.25897058342718	1.29575676364977	1.24480018497353	1.13832662774736	-0.861269152579373	0.717035295002088	0	0	0.722738220306883	0	pDC	intermediate	intermediate_pDC	160561	69220	152017	104065	67084	101663	585	7	322	188	5442	10834	3021	3824
850	pDC_plate9_BC44	9	44	36H	53	pDC													i	1	0	B	0.731069017093259	1.10559908368012	1.00516987067246	0.928581580471353	0.950459116150246	0.899518510135202	0.796038956356639	-1	0	0	pDC	intermediate	intermediate_pDC	129874	71181	119574	119633	68566	114346	334	91	214	62	6233	12500	6792	5186
855	pDC_plate9_BC45	9	45	36H	53	pDC													i	1	0	C	1.07049421801413	1.16879015975224	1.17985064060875	1.10120127179242	0	0.692744257980728	0.772799251442013	-1	0.661904761904762	0	pDC	intermediate	intermediate_pDC	163910	70458	152459	112096	67583	108700	812	-152	181	226	1354	10060	2532	2676
809	pDC_plate9_BC46	9	46	36H	53	pDC													i	1	0	C	1.12287604639244	1.16751638685198	1.1956013307319	1.04550498111003	0.821422236775681	0	0.79549057782537	0	0.620408010119852	0	pDC	intermediate	intermediate_pDC	147976	69327	139884	107619	66690	105757	553	-13	269	54	6077	21319	6770	4937
787	pDC_plate9_BC47	9	47	36H	53	pDC													ix	1	12	B	1.103698832258	1.20051866841168	1.0316591593325	0.879518817974231	0	0	-0.701538715145789	0	0	0	pDC	IFNI	IFNI_pDC	143887	71042	132736	119224	67861	115139	768	-70	255	354	929	10047	8399	8200
804	pDC_plate9_BC48	9	48	36H	53	pDC													i	1	0	C	1.0468426926148	1.30037276628864	1.12148789205858	0.991334562379728	0	0	0.576353879879836	0	0	0	pDC	intermediate	intermediate_pDC	155620	69656	146415	134845	66349	133193	648	39	323	-50	1600	7153	5215	3274
806	pDC_plate9_BC49	9	49	36H	53	pDC-like													iii	1	3	G	-0.651702104136278	-0.773826568450065	-0.656314939562913	0	0.88344725962916	0.640803235790574	0	0	0	0.75187969924812	pDClike	activated	activated_pDClike	128353	72904	115381	156050	71471	143091	385	73	304	326	156	2676	202	5203
798	pDC_plate9_BC50	9	50	36H	53	pDC-like													ii	1	1	D	-0.68839324883279	-0.955501422375253	-0.821835102254958	-0.760946522878159	-0.934093296767768	-0.722788413845401	-0.729615506687568	0.965218370103557	0	0	tDC	activated	activated_tDC	150511	70977	138972	162796	69355	153832	707	-40	218	227	99	688	55	752
788	pDC_plate9_BC51	9	51	36H	53	pDC-like													x	0																177527	69900	166444	113910	68069	109670	370	223	278	580	642	1057	143	358
808	pDC_plate9_BC52	9	52	36H	53	pDC-like													vi	1	4	D	-0.714289545601787	-1.0568415662087	-0.83586429266866	-0.734790882367501	-1.58131062993737	-0.938780144869152	0	0.833333333333333	0.818911472738578	0.765391698516891	tDC	intermediate	intermediate_tDC	163229	70827	151035	131822	67952	127136	628	40	226	-27	254	204	16	364
847	pDC_plate9_BC53	9	53	36H	53	pDC-like													xi	0																145895	72025	132751	163124	70037	152640	584	-11	236	769	451	713	48	181
813	pDC_plate9_BC54	9	54	36H	53	pDC-like													iii	1	3	G	0	0	0.96457835463351	0.952548635879315	1.2522682930157	1.02968549671466	0.924259083353347	1.47347291010056	0.75711498467014	0	pDClike	activated	activated_pDClike	136973	69953	128325	110394	66807	108294	583	22	479	113	3033	4241	217	4059
848	pDC_plate9_BC55	9	55	36H	53	pDC-like													iii	1	3	G	-0.755298156768375	0	0	0	0.77996534457588	0	0.821230302139064	0	0.732493585757881	0.804511278195489	pDClike	activated	activated_pDClike	169513	70771	156975	84415	67942	81425	785	98	161	250	849	710	271	2270
845	pDC_plate9_BC56	9	56	36H	53	pDC-like													iii	1	3	D	-0.746380325451965	-0.874821334040955	-0.755973638065038	-0.765434548392977	0	-0.737421462021898	-0.752369951014041	0	-0.661904761904762	-0.72781954887218	NA	NA	NA	160525	69361	151673	96428	68252	92591	407	48	85	245	191	1774	38	365
791	pDC_plate9_BC57	9	57	36H	53	pDC-like													iii	1	3	D	-0.778716023471702	-0.922822181608133	-0.759977122032502	-0.669195920976432	0	-0.68450347328054	0	0	0	0	NA	NA	NA	114363	71483	104848	152400	69357	144003	516	-196	267	202	211	1702	29	2563
799	pDC_plate9_BC58	9	58	36H	53	pDC-like													iii	1	3	G	-0.76993681826842	-0.771650371541766	0	0	1.39732307314478	0.864061508784459	0.892990530037422	-0.859860423232778	0.806473917797646	0	pDClike	activated	activated_pDClike	87767	73780	77960	152602	70431	141997	244	75	175	302	377	1316	287	2374
840	pDC_plate9_BC59	9	59	36H	53	pDC-like													ii	1	1	D	-0.715516795392321	-0.942029450627014	-0.768377575615306	-0.771652390653865	0	0	0	0.833333333333333	0.606349206349206	0.670676691729323	tDC	activated	activated_tDC	169919	70310	158383	123765	68234	118872	762	-128	224	183	79	966	8	2010
827	pDC_plate9_BC60	9	60	36H	53	pDC-like													vi	1	1	A	-0.714460899689055	-1.01060748534228	-0.855291123258818	-0.740807542315813	0	0	0	-1.00378958427135	0.707435518106387	0.75187969924812	NA	NA	NA	118581	72977	106490	135743	69982	127119	181	32	289	163	101	152	102	611
835	pDC_plate9_BC61	9	61	36H	53	pDC_Zbtb46(pos)													iii	1	3	G	-0.764817762630339	-0.77427351929395	0	0	1.2857367006399	0.820783735954957	0.850715939163766	1.00934263845115	0.722726785446281	0.752799039471709	pDClike	activated	activated_pDClike	132877	69882	124613	107788	67480	104683	364	40	166	232	346	1769	3162	1469
821	pDC_plate9_BC62	9	62	36H	53	pDC_Zbtb46(pos)													iii	1	3	G	0	0	0.758451122476336	0	0.912338149618654	1.00152983414925	0.892784852602097	0	0.90292482293833	0	pDClike	activated	activated_pDClike	173392	70355	161515	134098	68031	129181	776	138	160	223	693	1586	930	4339
822	pDC_plate9_BC63	9	63	36H	53	pDC_Zbtb46(pos)													iii	1	3	G	0	0	0	0	0	1.12888147918742	1.01243835118142	0	0	0	pDClike	activated	activated_pDClike	149019	68191	143216	90972	64909	91850	517	91	116	218	497	158	1493	597
834	pDC_plate9_BC64	9	64	36H	53	pDC_Zbtb46(pos)													i	1	0	C	1.01979290709628	1.14231646891744	1.154185362847	1.00140362294157	0	0.859768970937645	0.785308054360541	0	0.753347198101813	0.725563909774436	pDC	intermediate	intermediate_pDC	182229	72779	164094	140711	69867	131989	511	86	374	449	1800	10327	6251	3019
823	pDC_plate9_BC65	9	65	36H	53	pDC_Zbtb46(pos)													iii	1	3	G	0	0	0	0	1.2620236584667	0.952814292870153	0.849983032912743	0.833333333333333	0	0	pDClike	activated	activated_pDClike	148423	70372	138224	123634	67570	119912	490	290	302	331	1565	2308	3790	3557
815	pDC_plate9_BC66	9	66	36H	53	pDC_Zbtb46(pos)													iii	1	3	G	0	0	0	0	1.32757562113708	0	0	0	0	0	pDClike	activated	activated_pDClike	165332	69793	155247	105806	67173	103228	595	-90	237	120	851	3441	621	2541
859	pDC_plate9_BC67	9	67	36H	53	pDC_Zbtb46(pos)	1		1											0																138274	72894	124316	189149	70752	175203	324	-206	312	330	1886	3163	3426	4474
800	pDC_plate9_BC68	9	68	36H	53	pDC_Zbtb46(pos)													iii	1	3	G	-0.663065539064859	0	0	0	1.2578213471955	0.961432871563934	0.878793298483144	0	0.75557663857979	0	pDClike	activated	activated_pDClike	179427	70451	166909	116760	67368	113585	563	62	114	315	1997	1122	3956	3722
861	pDC_plate9_BC69	9	69	36H	53	pDC_Zbtb46(pos)	1		1											0																158862	71932	144736	142497	67675	137994	504	109	605	364	259	1170	6423	4931
794	pDC_plate9_BC70	9	70	36H	53	pDC_Zbtb46(pos)													ii	1	1	G	0	0	-0.670527564198771	-0.693144608952463	-1.4660472350702	-0.909594605526688	0	0	0	0.621337675571188	NA	NA	NA	136426	69075	129436	125914	66192	124665	719	-81	590	108	272	2350	3104	1987
819	pDC_plate9_BC71	9	71	36H	53	pDC_Zbtb46(pos)													iii	1	3	G	0	0	0	0	1.41105562604887	1.22375142081321	1.08986670285303	0	0.75925366094209	0	pDClike	activated	activated_pDClike	153147	70212	142949	114412	67384	111274	660	-14	443	118	687	2958	546	3260
810	pDC_plate9_BC72	9	72	36H	53	pDC_Zbtb46(pos)													iii	1	3	G	-0.661307387041876	0	0	0	1.16878828810391	0	0.90499713366942	0	0.793684026214418	0.692481203007519	pDClike	activated	activated_pDClike	131003	69537	123466	123652	66842	121236	414	64	83	176	118	316	796	5662
833	pDC_plate9_BC73	9	73	36H	53	pDC_TdT(neg)													i	1	0	B	0.921095808731548	1.07238879022434	0.979622285846959	0.905144540884921	0	0	0.707805229193837	1	0.705064928567855	0	pDC	intermediate	intermediate_pDC	158390	68538	151453	65754	65699	65591	332	-18	167	288	1474	6195	7784	1733
849	pDC_plate9_BC74	9	74	36H	53	pDC_TdT(neg)	1		1											0																89256	70410	83077	155294	69164	147148	223	-68	286	302	2604	15761	1713	1902
803	pDC_plate9_BC75	9	75	36H	53	pDC_TdT(neg)													i	1	2	B	1.06897599453978	1.18579017024815	1.12008122897081	1.12404080506713	0.95002251238181	0.853929643154915	0.843585314924469	-1	0.718429064556935	0.644360902255639	pDC	quiescent	quiescent_pDC	143958	71014	132852	127179	67730	123058	235	120	225	169	1375	3606	7696	1973
825	pDC_plate9_BC76	9	76	36H	53	pDC_TdT(neg)													i	1	0	B	0.793549214535186	1.10554308306508	0.998042793728859	0.949413268593538	0	1.02129204183898	0.871383091091021	-1	0.6288501532986	0.560902255639098	pDC	intermediate	intermediate_pDC	151097	68687	144166	79290	66357	78309	288	78	203	6	2485	1289	3580	743
1344	pDC_plate9_BC77	9	77	36H	53	pDC_TdT(neg)	1													0																165921	69001	157588	76615	65712	76410	503	60	160	82	1436	9680	2813	1382
784	pDC_plate9_BC78	9	78	36H	53	pDC_TdT(neg)													i	1	0	B	0.873723198677908	0.833507682064346	0.761069870480046	0	-1.07029320671824	-0.813554714621172	-0.711137847127395	-0.833333333333333	0.577777777777778	0	pDC	intermediate	intermediate_pDC	145538	68830	138573	73640	66137	72971	144	-19	395	119	1476	770	14959	2578
805	pDC_plate9_BC79	9	79	36H	53	pDC_TdT(neg)													iii	1	3	B	0	0	0.911785215843073	0	1.08723547951373	0.966848304680097	0.825781086911799	-0.833333333333333	0.639905162124883	-0.681954887218045	NA	NA	NA	185163	70775	171457	107098	68533	102414	441	74	126	73	1704	232	6975	633
795	pDC_plate9_BC80	9	80	36H	53	pDC_TdT(neg)													ix	1	8	B	1.09357357832897	1.14364900097325	1.14278678593739	1.03413039639079	-1.02747874967596	0	0	0	0.722931540918934	0	pDC	activated	activated_pDC	150528	69778	141377	100032	66106	99169	302	79	119	-2	2489	795	6893	470
832	pDC_plate9_BC81	9	81	36H	53	pDC_TdT(neg)													i	1	0	C	1.04976270413294	1.20909268328304	1.12876248603399	1.04025979013588	0	0.754618374951959	0	0	-0.550793650793651	-0.754135338345865	pDC	intermediate	intermediate_pDC	142154	68946	135124	84604	65804	84260	435	-123	246	204	2811	15326	6153	2471
812	pDC_plate9_BC82	9	82	36H	53	pDC_TdT(neg)													vi	1	4	B	-0.653508412566544	-0.941017492376336	-0.79886690083392	-0.61895251075919	-1.30110651767563	-0.818481085649739	0	0.833333333333333	0.652575702350578	0.672932330827068	NA	NA	NA	157869	68689	150622	99065	67054	96822	471	146	270	123	943	48	984	406
802	pDC_plate9_BC83	9	83	36H	53	pDC_TdT(neg)													ix	1	8	C	1.14871036681723	1.38973846703553	1.26491168700478	1.14842932919388	0.85299755774767	0.972037320163113	0.816332037475593	-1	0.633333333333333	-0.648872180451128	pDC	activated	activated_pDC	141583	69532	133447	85337	66516	84080	287	-42	347	363	2921	7151	8164	4279
796	pDC_plate9_BC84	9	84	36H	53	pDC_TdT(neg)													xi	0																87918	68995	83511	88950	66682	87421	251	117	158	79	1001	6541	11351	1782
860	pDC_plate9_BC85	9	85	36H	53	Empty	1		1											0
790	pDC_plate9_BC86	9	86	36H	53	pDC_TdT(neg)													iii	1	3	B	0	0	0	0	1.31511876986888	1.10719455137712	0.91187727335785	0	0.718392615938766	0	NA	NA	NA	152454	68462	145939	58627	66098	58129	318	-58	127	123	1325	2332	8095	1064
824	pDC_plate9_BC87	9	87	36H	53	pDC_TdT(neg)													i	1	0	B	0.840010693545492	1.01208680315118	0.98117462200364	0.968821210631816	0	0.842370563337967	0.750401939225464	0	0	0	pDC	intermediate	intermediate_pDC	151495	68922	144052	79626	65382	79814	302	108	243	-59	2511	1280	9544	576
782	pDC_plate9_BC88	9	88	36H	53	pDC_Zbtb46(pos)													iii	1	3	G	0	0	0	0	0.990115017805247	0.894742221652036	0	1	0	0	pDClike	activated	activated_pDClike	181710	70606	168661	103300	69111	97956	532	-217	231	253	3377	1229	2500	2738
817	pDC_plate9_BC89	9	89	36H	53	pDC_Zbtb46(pos)													iii	1	3	G	0	0.92030143626215	0.964614031306962	0.943664864006355	1.11824457997353	1.0032933040577	0.830382261946466	0.979138526189404	0	0	pDClike	activated	activated_pDClike	159345	69766	149684	109773	65971	109050	637	47	115	-9	1054	1119	2290	1237
862	pDC_plate9_BC90	9	90	36H	53	pDC-like	1		1											0																133381	70544	123912	174693	67821	168806	606	49	176	226	98	1065	49	2067
839	pDC_plate9_BC91	9	91	36H	53	pDC-like													ii	1	1	D	0	-1.15668920506398	-0.973037774942885	-0.911231613414865	-1.2062338831812	0	-0.842405804276842	1.0095302416329	0	0	tDC	activated	activated_tDC	165359	72500	149475	152914	71042	141062	952	-11	471	-281	196	359	91	384
820	pDC_plate9_BC92	9	92	36H	53	pDC													i	1	0	B	1.06031936331386	1.20019919353732	1.19756082191359	1.11110382225276	0.868923362394772	0.896854544954353	0.738190793713339	0	0	-0.701503759398496	pDC	intermediate	intermediate_pDC	168338	70247	157050	104220	67315	101466	516	-314	468	147	3435	19738	9624	7667
837	pDC_plate9_BC93	9	93	36H	53	pDC													i	1	0	B	1.13560086000056	1.21999407653887	1.18503919142708	1.09814376964922	0	0.735582950840748	0	0	0.663492063492064	0	pDC	intermediate	intermediate_pDC	158328	69614	149052	100787	66651	99101	486	-8	214	81	2864	16331	5722	4103
773	pDC_plate9_BC94	9	94	36H	53	tDC													x	0																151414	69239	143317	137557	68738	131149	680	29	317	966	116	477	50	273
829	pDC_plate9_BC95	9	95	36H	53	tDC													vi	1	1	D	-0.743866442816515	-0.983081287954041	-0.835605175795405	-0.762581997814767	-1.48998540106149	-1.16378105053968	-0.780524859290517	0	0	0.599064692347709	tDC	activated	activated_tDC	126308	72784	113730	170624	70680	158207	475	-11	263	-60	46	112	48	296
853	pDC_plate9_BC96	9	96	36H	53	Empty	1		1											0
708	pDC_plate8_BC1	8	1	36H	52	cDC1													v	1	7	F	-0.756109101475628	-0.932181931981298	-0.851123767110372	-0.841666401468452	-0.914807689683871	-0.904341716437689	-1.07493330032653	0	-1.11705402256956	-0.934054857991444	cDC1	intermediate	intermediate_cDC1	109975	67985	106013	94661	65056	95360	238	-102	160	314	-107	108	-13	248
677	pDC_plate8_BC2	8	2	36H	52	cDC1													vii	0																184662	72878	166058	208209	71191	191671	1049	190	396	476	377	866	59	869
698	pDC_plate8_BC3	8	3	36H	52	cDC1													ii	1	1	F	-0.649143938615057	-0.924076375598929	-0.834292394470805	-0.803452824282413	-0.990633484780265	-0.88272172653217	-0.819234421933324	0.833333333333333	-0.566370432309199	-0.596240601503759	NA	NA	NA	144663	73806	128454	204996	72559	185154	1061	75	261	128	211	718	198	3948
694	pDC_plate8_BC4	8	4	36H	52	cDC1													vii	0																132819	80554	108057	172084	77541	145442	365	160	274	-5	710	454	20	1326
687	pDC_plate8_BC5	8	5	36H	52	cDC1													v	1	7	F	-0.774411260839131	-0.986407773827309	-0.894764957264957	-0.93058910640381	-1.03644277079667	-0.671583912894379	-1.16704627330656	0	-1.2377454028287	-1.21308669016079	cDC1	intermediate	intermediate_cDC1	227939	73424	203452	178871	71657	163591	584	8	381	203	62	261	94	432
676	pDC_plate8_BC6	8	6	36H	52	cDC1													vii	0																160819	73664	143075	203840	73988	180554	429	147	288	271	153	342	115	732
683	pDC_plate8_BC7	8	7	36H	52	cDC1													v	1	7	F	-0.868193155842012	-1.07705014057792	-0.945957977207977	-0.901467199302548	-0.67227429631752	-0.726002250421035	-1.11638149090449	0	-1.19755401184937	-1.17708617559206	cDC1	intermediate	intermediate_cDC1	189737	70183	177173	163814	68716	156234	1027	111	169	190	425	325	36	970
685	pDC_plate8_BC8	8	8	36H	52	cDC1													v	1	7	F	-0.837154102735507	-1.02337096072296	-0.915189812730335	-0.949522196304826	-0.736475516079298	-0.691297432281039	-1.05284249338397	0	-1.13884672284042	-1.20145089197555	cDC1	intermediate	intermediate_cDC1	162805	72256	147664	172666	71594	158056	438	438	209	514	127	558	89	540
709	pDC_plate8_BC9	8	9	36H	52	cDC1													v	1	7	F	-0.781609905132862	-0.938113354753961	-0.849358974358974	-0.833635131357587	-0.940280790798576	-0.863808261512979	-1.05791085475322	0	-1.03449825975715	-1.03903167418772	cDC1	intermediate	intermediate_cDC1	180749	70932	166999	182675	69587	172042	760	-129	339	130	246	469	-43	686
718	pDC_plate8_BC10	8	10	36H	52	cDC1													v	1	9	F	-0.694558713329076	-0.876153866096766	-0.82739328746195	-0.824307373472949	-0.962608980393762	-0.812861229756221	-0.928941024751507	0.833333333333333	-1.02615831564503	-0.809022556390977	cDC1	quiescent	quiescent_cDC1	104113	68058	100255	91692	65126	92270	152	287	100	-22	270	157	2	201
680	pDC_plate8_BC11	8	11	36H	52	cDC1													v	1	7	F	-0.78492652586219	-0.928584212051835	-0.883457977207977	-0.892500810818987	0	-0.62410478213108	-1.02282040115758	0	-1.15810731616675	-1.09180662146135	cDC1	intermediate	intermediate_cDC1	127530	74326	112448	193126	75082	168571	430	525	567	250	440	249	75	602
689	pDC_plate8_BC12	8	12	36H	52	cDC1													v	1	7	F	-0.871092880611895	-1.08665432455274	-0.941186482693687	-0.919966186736475	0	-0.815929341900296	-1.00830336887053	0	-1.05176346990845	-1.03023802188948	cDC1	intermediate	intermediate_cDC1	146548	69326	138537	146970	67239	143247	148	214	150	279	-24	228	47	645
759	pDC_plate8_BC13	8	13	36H	52	cDC2	1	1												0																161281	70132	150712	94653	67005	92578	272	-48	86	304	-61	38	49	66
693	pDC_plate8_BC14	8	14	36H	52	cDC2													vi	1	4	E	-0.705175904490252	-1.00982174984048	-0.919609110331195	-0.83278071427505	-1.40526380418321	-1.16707428650186	-0.774253329873675	0	0	0.654008275980361	cDC2	intermediate	intermediate_cDC2	117362	69262	111049	110041	66385	108634	291	-6	203	488	133	106	43	266
686	pDC_plate8_BC15	8	15	36H	52	cDC2													ii	1	1	E	-0.758480944046785	-0.998283604697467	-0.891430671484701	-0.873091186736475	-1.13845797006535	-1.06891499035903	-0.698848017102975	0	0	0	cDC2	activated	activated_cDC2	180563	76010	155681	124852	71775	113999	583	114	167	411	98	248	55	539
734	pDC_plate8_BC16	8	16	36H	52	cDC2	1	1												0																182000	70555	169054	130228	67517	126406	656	44	190	220	-7	84	39	232
714	pDC_plate8_BC17	8	17	36H	52	cDC2													vi	1	4	E	-0.668831636927869	-0.920323213033157	-0.836147461231883	-0.747394869534265	-1.4418839452608	-1.28899388311484	-0.731283353385346	0	0.648711076806529	0.976447083489904	cDC2	intermediate	intermediate_cDC2	145049	69691	136402	126827	66803	124421	429	-169	155	24	-23	128	8	287
747	pDC_plate8_BC18	8	18	36H	52	cDC2													vi	1	4	E	-0.714539814483268	-0.886979119149125	-0.806083690581102	-0.780432219559763	-1.39608148117828	-1.16050429369547	-0.807816792930942	-0.977074891190155	-0.718253968253968	0.765986386497536	cDC2	intermediate	intermediate_cDC2	153353	68859	145952	89718	66086	88971	280	12	162	258	-60	303	165	660
732	pDC_plate8_BC19	8	19	36H	52	cDC2													vi	1	4	E	-0.573792718541129	-0.981300706123574	-0.903787788411832	-0.790534110678412	-1.34730465392329	-1.29501107641871	-0.856432371347747	-1.17919855920756	0	0.896778021144712	cDC2	intermediate	intermediate_cDC2	140987	68296	135289	108627	65542	108618	410	54	179	217	70	237	47	382
695	pDC_plate8_BC20	8	20	36H	52	cDC2													vi	1	4	E	-0.786411102221708	-0.970401510729287	-0.885177552782235	-0.838187172774869	-1.67109410175597	-1.10636330925748	-0.733606557377049	0	0	0.662454820075854	cDC2	intermediate	intermediate_cDC2	110778	73923	98209	173904	71718	158914	824	19	301	222	93	287	84	967
748	pDC_plate8_BC21	8	21	36H	52	cDC2	1	1												0																152527	70897	140993	96851	67525	93999	368	-98	117	-129	53	33	-14	406
703	pDC_plate8_BC22	8	22	36H	52	cDC2													vi	1	4	E	-0.776110325245814	-1.02477537182211	-0.901186036935699	-0.806239063029169	-1.40977310247909	-1.36799259556458	-0.675891538580772	0	0	0.868207213215389	cDC2	intermediate	intermediate_cDC2	109958	70838	101728	113301	67143	110589	295	71	114	300	45	238	29	492
682	pDC_plate8_BC23	8	23	36H	52	cDC2													vii	0																157311	69970	147343	131132	67253	127785	876	122	161	-374	140	102	24	332
690	pDC_plate8_BC24	8	24	36H	52	cDC2													iii	1	3	D	-0.861409208135341	-0.76525475144025	-0.64013328324168	0	1.26769268552249	0	0	0	0	0	NA	NA	NA	185702	70803	171887	104936	69305	99230	550	-111	186	385	172	4099	60	1784
763	pDC_plate8_BC25	8	25	36H	52	tDC	1	1												0																197255	71849	179924	155379	68202	149306	227	36	201	477	-26	408	68	382
738	pDC_plate8_BC26	8	26	36H	52	tDC													xiii	0																147086	69095	139509	77612	66726	76228	464	105	230	732	-4	165	4	308
752	pDC_plate8_BC27	8	27	36H	52	tDC													ii	1	1	D	-0.724691953277715	-0.973006447628682	-0.847914950979449	-0.790337778055417	0	-0.665515443657351	-0.722302058061316	0.833333333333333	0	0	tDC	activated	activated_tDC	171203	71643	156608	125792	68601	120172	374	-10	154	277	29	1053	65	219
688	pDC_plate8_BC28	8	28	36H	52	tDC													vi	1	4	D	-0.797465180652508	-1.00725433357743	-0.88099480355221	-0.833067521233537	-1.27443275619773	-0.969257592583362	-0.695413625034753	0	0	0.820504661022209	tDC	intermediate	intermediate_tDC	175824	71260	161701	114711	68761	109331	530	135	181	115	71	250	42	472
766	pDC_plate8_BC29	8	29	36H	52	tDC													xi	0																180600	71418	165726	114643	69764	107696	498	-29	219	130	46	406	92	309
762	pDC_plate8_BC30	8	30	36H	52	tDC	1	1												0																135375	69543	127575	82978	66118	82247	564	159	141	-35	40	124	28	135
727	pDC_plate8_BC31	8	31	36H	52	tDC													ii	1	1	D	-0.710970036144551	-0.976533387445582	-0.895663768919059	-0.784369050228935	-1.29563532670241	-0.957377919016984	-0.781630464220643	0.833333333333333	0.605880734403922	0.699248120300752	tDC	activated	activated_tDC	169581	73670	150857	124918	74125	110443	661	76	258	470	93	1875	12	483
751	pDC_plate8_BC32	8	32	36H	52	tDC													xiii	0																149918	69596	141173	102272	66645	100570	421	142	345	366	46	148	48	287
704	pDC_plate8_BC33	8	33	36H	52	tDC													ii	1	1	D	-0.822252796781012	-1.07965397854654	-0.929988336533812	-0.827460359251253	0	0	-0.672985510883445	-0.886612636950323	0	0	tDC	activated	activated_tDC	180982	76769	154501	134696	79634	110850	358	413	173	608	39	554	75	462
754	pDC_plate8_BC34	8	34	36H	52	tDC													xiii	0																101536	68207	97560	78712	65112	79224	29	-70	143	234	27	72	14	271
749	pDC_plate8_BC35	8	35	36H	52	tDC	1	1												0																166597	68807	158677	117629	67070	114939	254	100	341	309	117	171	-1	190
753	pDC_plate8_BC36	8	36	36H	52	tDC													xiii	0																139380	67979	134372	83152	65521	83171	334	37	207	442	82	123	-13	239
744	pDC_plate8_BC37	8	37	36H	52	pDC													i	1	0	C	1.08402981219723	1.20156911166653	1.16893654490739	1.11427671017489	0.928390160042569	0.7265404774804	0.771783686576167	0	0.685537045374956	0.644360902255639	pDC	intermediate	intermediate_pDC	108206	70159	101076	118267	67516	114799	771	77	312	565	3290	14602	4860	5581
726	pDC_plate8_BC38	8	38	36H	52	pDC													ix	1	8	B	1.15464007172449	1.19702911466818	1.13323557924807	1.0624807854071	-1.00474806598174	0	0	0	0.738353594476962	0	pDC	activated	activated_pDC	156705	69817	147097	124028	67003	121312	365	177	346	164	3597	21060	7293	6501
750	pDC_plate8_BC39	8	39	36H	52	pDC													i	1	0	B	1.06845070563088	1.1656200808831	1.13425120194312	1.06518805401872	0.846861228220976	0.868537632176826	0.757565873083916	0	0.635202575702351	0	pDC	intermediate	intermediate_pDC	150547	70214	140517	154699	67921	149267	602	-140	306	152	3478	5143	3497	5377
745	pDC_plate8_BC40	8	40	36H	52	pDC													i	1	0	B	1.15703463020147	1.2118508649572	1.14169612196965	1.05354018008334	0.845210320221576	0.884247611140755	0.645342028279488	0	0	-0.725563909774436	pDC	intermediate	intermediate_pDC	155859	69381	147221	117517	66955	115027	613	99	175	253	5557	20361	8202	5087
722	pDC_plate8_BC41	8	41	36H	52	pDC													ix	1	12	B	0.993757623123164	1.18254408573849	0.925274966936944	0.84004983418236	0	0	0	0	0	0	pDC	IFNI	IFNI_pDC	102504	72834	92233	158040	69638	148731	297	38	252	364	2404	26271	3815	9174
723	pDC_plate8_BC42	8	42	36H	52	pDC													i	1	0	B	1.1249636775292	1.23391616136036	1.25017377346002	1.13683920953645	0.851234087839221	0.844474442794717	0	0	0.712039121516834	-0.646616541353383	pDC	intermediate	intermediate_pDC	173673	71357	159506	137112	68487	131204	405	-95	353	112	4228	14339	8205	7717
725	pDC_plate8_BC43	8	43	36H	52	pDC													i	1	0	B	1.08732631031057	1.26470568974323	1.18226194278648	1.14025456965991	0	0.780161484460737	0.677492198262638	0	0	0.642105263157895	pDC	intermediate	intermediate_pDC	160222	69483	151120	90866	66113	90073	563	26	174	10	4418	7706	5906	3556
742	pDC_plate8_BC44	8	44	36H	52	pDC													i	1	0	C	1.19421498753448	1.25999520148514	1.24527139766615	1.14460025985496	0.950152129125565	0.818658951170875	0.828281106310867	0	0.612446845765171	0	pDC	intermediate	intermediate_pDC	132696	71235	122080	129267	68454	123756	477	43	161	170	1663	20677	7784	3026
760	pDC_plate8_BC45	8	45	36H	52	pDC	1		1											0																153455	69834	144011	75122	68010	72390	237	-181	409	112	2290	16155	5704	3471
740	pDC_plate8_BC46	8	46	36H	52	pDC													i	1	0	B	1.14677669174739	1.12895829257197	1.07555990730799	0.940961536534885	0	0	0.765482727353765	0	0	0	pDC	intermediate	intermediate_pDC	157934	69516	148892	85160	66069	84473	454	-2	399	38	2758	11615	7009	5063
735	pDC_plate8_BC47	8	47	36H	52	pDC													ix	1	8	B	1.23230936463874	1.19083724530261	1.16113297409729	1.05292164207985	0	0.664366195418369	0.690153023633364	0	0.6356153027022	0	pDC	activated	activated_pDC	161242	70170	150594	116402	66935	113969	558	-14	202	-33	4078	5421	4662	3819
737	pDC_plate8_BC48	8	48	36H	52	pDC													xi	0																153086	69269	144836	98616	66273	97519	564	-41	187	6	4103	10128	785	3578
696	pDC_plate8_BC49	8	49	36H	52	pDC-like													x	0																141158	70988	130316	121070	68390	116018	615	-25	150	617	603	1073	93	345
697	pDC_plate8_BC50	8	50	36H	52	pDC-like													ii	1	1	D	-0.823009971757432	-1.05398779998455	-0.892303908175137	-0.842273435271598	-1.08011679150806	-0.781735921181332	-0.696524813111272	0.833333333333333	0.577841384189876	0	tDC	activated	activated_tDC	110811	73244	99150	179647	70792	166310	1169	-69	370	612	101	252	63	641
681	pDC_plate8_BC51	8	51	36H	52	pDC-like													x	0																130548	70005	122214	203606	69902	190888	1119	95	332	740	506	816	128	312
674	pDC_plate8_BC52	8	52	36H	52	pDC-like	1	1												0																223639	72673	201676	162263	70701	150408	1092	-134	421	799	1067	997	259	639
679	pDC_plate8_BC53	8	53	36H	52	pDC-like													x	0																222210	74348	195873	165968	72407	150218	361	54	397	275	629	630	141	205
684	pDC_plate8_BC54	8	54	36H	52	pDC-like													ii	1	1	D	-0.823287420942411	-0.994475809573329	-0.900443761697138	-0.804792173489922	-0.853724093706084	-0.752619907373738	-0.633161684702122	0	0.529909307261851	0	tDC	activated	activated_tDC	181338	78320	151739	170284	75985	146868	748	297	679	238	131	354	193	1454
721	pDC_plate8_BC55	8	55	36H	52	pDC-like													ii	1	1	D	-0.743388161389027	-1.11170099771252	-0.947982848900228	-0.834767343570377	0	-0.91315225642706	-0.747506699302523	0.833333333333333	0	0	tDC	activated	activated_tDC	160111	68550	153072	122694	66510	120897	716	88	146	265	305	1238	90	519
719	pDC_plate8_BC56	8	56	36H	52	pDC-like													ii	1	1	D	-0.659161948520505	-0.935220004594876	-0.805352839895276	-0.742101513162082	-1.11103379586045	-0.823084956254071	-0.753454974006195	0.833333333333333	0	0	tDC	activated	activated_tDC	132969	71529	121829	173450	70018	162348	382	-246	454	344	529	1699	22	2613
675	pDC_plate8_BC57	8	57	36H	52	pDC-like													x	0																197987	70116	185054	106883	68901	101663	537	0	260	657	397	739	27	350
706	pDC_plate8_BC58	8	58	36H	52	pDC-like													iii	1	3	G	-0.795428135080594	-0.819155758320992	-0.683370324832504	-0.645631758134513	0.988764274896648	0.681903517896731	0	0	0.700777213181536	0	pDClike	activated	activated_pDClike	159609	71078	147164	121367	69373	114653	389	366	377	291	253	1244	199	2391
758	pDC_plate8_BC59	8	59	36H	52	pDC-like													x	0																170934	71063	157640	109476	68393	104902	548	151	211	106	232	474	24	250
699	pDC_plate8_BC60	8	60	36H	52	pDC-like													ii	1	1	D	-0.747278227434538	-1.01907113616613	-0.918005985022532	-0.826866794079676	-1.08446918532466	-0.86982579529449	-0.737191599768271	0.833333333333333	0.609446266875353	0.570699091267114	tDC	activated	activated_tDC	112867	74013	99940	189265	72182	171839	977	7	498	961	115	734	103	1015
739	pDC_plate8_BC61	8	61	36H	52	pDC_Zbtb46(pos)													iii	1	3	G	0	0	0.789063271658386	0	0	0.822836203287489	0.781235811474369	0	0.876878711862953	0.666165413533835	pDClike	activated	activated_pDClike	128146	70933	118396	155699	68193	149632	512	-183	380	-6	1099	3521	2822	2889
711	pDC_plate8_BC62	8	62	36H	52	pDC_Zbtb46(pos)													ii	1	1	G	-0.648318484615357	-0.872123145016071	-0.731934334717428	-0.688773945925495	-1.09399942695755	-0.796507884236512	-0.642749461131744	0	0.758358883099991	0.609022556390977	NA	NA	NA	109736	71808	100152	163285	70078	152702	578	-13	338	-190	200	2103	1778	751
678	pDC_plate8_BC63	8	63	36H	52	pDC_Zbtb46(pos)													xiii	0																154659	74326	136368	166568	71550	152567	529	45	222	166	1792	381	430	2649
729	pDC_plate8_BC64	8	64	36H	52	pDC_Zbtb46(pos)													iii	1	3	G	0	0	0	0	0.848887342583876	1.00910900269195	0.785833911047041	0	0	0	pDClike	activated	activated_pDClike	102264	70858	94583	155194	68090	149372	504	-60	245	130	1222	3092	1170	2316
715	pDC_plate8_BC65	8	65	36H	52	pDC_Zbtb46(pos)													iii	1	3	G	0	0	0	0	1.30904042678018	1.18267892168279	1.00581527280105	0	0	0	pDClike	activated	activated_pDClike	154195	70849	142632	109649	68086	105543	623	-57	311	14	5472	2819	816	6935
702	pDC_plate8_BC66	8	66	36H	52	pDC_Zbtb46(pos)													iii	1	3	G	-0.750474243773708	0	0	0	1.43523938165991	1.0061100756051	0.977096419424126	1	0.833893641502827	0.66390977443609	pDClike	activated	activated_pDClike	162769	70481	151349	84974	67173	82903	541	-145	115	264	1291	2154	2204	3209
757	pDC_plate8_BC67	8	67	36H	52	pDC_Zbtb46(pos)													ix	1	8	G	1.02182030169086	0	1.04237651220992	0.961768190436677	-1.01217033004516	0.683315410590162	0.680998556141565	0	0.654131200731831	0	NA	NA	NA	157466	69858	147723	118648	66876	116270	703	-175	561	226	930	3898	5029	2221
701	pDC_plate8_BC68	8	68	36H	52	pDC_Zbtb46(pos)													ix	1	12	G	0	0.762303068241627	0	0.706700940098206	1.2548196962875	0.774383306462838	0.818488220223519	0	0.65547622621013	0.642105263157895	NA	NA	NA	122336	69887	114720	135776	67988	130879	514	-162	228	350	200	1250	4828	5780
707	pDC_plate8_BC69	8	69	36H	52	pDC_Zbtb46(pos)													iii	1	3	G	-0.811744294007373	-0.776301831518393	-0.672617295281636	-0.660616942885341	1.10068492216173	1.00122966905845	0.790428935157716	1	0.542059203990766	0	pDClike	activated	activated_pDClike	174506	70117	163104	69503	67362	67619	513	21	148	158	927	1339	853	6302
673	pDC_plate8_BC70	8	70	36H	52	pDC_Zbtb46(pos)													x	0																176458	71661	161376	172265	72015	156766	746	278	336	1004	730	731	389	298
710	pDC_plate8_BC71	8	71	36H	52	pDC_Zbtb46(pos)													iii	1	3	G	-0.735976473412083	0	0	0	1.43880384211316	1.01243717166038	1.01539997376867	0	0.672687835452356	0	pDClike	activated	activated_pDClike	150410	70104	140609	100491	67520	97538	528	-41	233	145	949	1807	1496	2337
712	pDC_plate8_BC72	8	72	36H	52	pDC_Zbtb46(pos)													iii	1	3	G	0	0	0	0	1.24543953720001	1.08366781857063	0.934857409280022	0	0.737334819865212	0	pDClike	activated	activated_pDClike	157114	68271	150819	98531	66179	97573	532	131	223	134	1097	758	8526	5108
755	pDC_plate8_BC73	8	73	36H	52	pDC_TdT(neg)													ix	1	8	B	0.792611198626436	1.07073898115571	1.02857990163821	0.961798025235869	1.11631397268498	0.837056524464136	0.822990128807919	0	0	0	pDC	activated	activated_pDC	158754	70258	148083	99500	67929	95995	430	-6	285	95	5515	6163	6426	2216
743	pDC_plate8_BC74	8	74	36H	52	pDC_TdT(neg)													ix	1	8	B	1.23348458450048	1.25524842608444	1.27051881740085	1.04872314917184	0	0	-0.634688675240487	0	0.634126984126984	0	pDC	activated	activated_pDC	160566	68802	152944	78238	65983	77707	512	-62	364	164	1681	15472	3023	3158
724	pDC_plate8_BC75	8	75	36H	52	pDC_TdT(neg)													i	1	0	B	1.19012523817233	1.23656081675764	1.23524452872157	1.16768226533101	-1.01743004106804	0	0	0	0.77199030895564	0	pDC	intermediate	intermediate_pDC	161424	69950	151238	94890	67016	92794	527	11	255	-4	2976	14847	6407	3619
736	pDC_plate8_BC76	8	76	36H	52	pDC_TdT(neg)													i	1	0	B	0.998004053147866	1.1404597468835	1.11689454039465	1.0994339221323	1.10496227470563	0.921670870884613	0.791141259470767	1.009004952724	0.77372197565804	0	pDC	intermediate	intermediate_pDC	151748	68698	144763	73193	66386	72256	250	-17	159	67	1619	924	4457	1144
767	pDC_plate8_BC77	8	77	36H	52	pDC_TdT(neg)	1		1											0																156854	69168	148617	82275	66437	81159	145	-122	350	223	1019	3062	12870	1875
705	pDC_plate8_BC78	8	78	36H	52	pDC_TdT(neg)													i	1	0	C	0.893654699060861	0.949627525264418	0	0	1.08432592471314	0.65196075627439	0	0	0.671749819543606	0	pDC	intermediate	intermediate_pDC	124644	78151	104524	110142	73717	97918	368	-116	178	-7	903	8315	7051	1709
730	pDC_plate8_BC79	8	79	36H	52	pDC_TdT(neg)													i	1	0	C	1.11458785928061	1.13184834593874	1.12394328900126	1.03618246580122	0.85352284665657	0.988896547366024	0	0	0.661999099504728	0	pDC	intermediate	intermediate_pDC	127105	67711	123022	70448	65716	70255	384	87	203	262	1934	9874	6743	3197
691	pDC_plate8_BC80	8	80	36H	52	pDC_TdT(neg)													ix	1	12	C	0.791767066374695	1.01053024620804	0.90153795324608	0.850208386864084	1.02981185106354	0.767664388735038	0	-1	0	0	pDC	IFNI	IFNI_pDC	168003	70624	155900	91412	67693	88499	373	-10	241	323	1800	2235	6149	7870
716	pDC_plate8_BC81	8	81	36H	52	pDC_TdT(neg)													i	1	0	B	0.667841131519974	0.951860687155581	0.990862362119679	0	0.934243379313168	0.878431912506507	0.813293433708843	0	0.62686155957205	0	pDC	intermediate	intermediate_pDC	146440	68695	139705	84872	65497	84923	324	102	27	58	1770	501	3857	1007
746	pDC_plate8_BC82	8	82	36H	52	pDC_TdT(neg)													i	1	0	C	0.977545819492059	1.17845323744557	1.05606456948758	0.90699652069764	0.866504986833668	0	0	-1	0	0	pDC	intermediate	intermediate_pDC	97492	70015	91255	107994	66914	105771	964	234	333	-101	5316	5812	6628	1845
700	pDC_plate8_BC83	8	83	36H	52	pDC_TdT(neg)													ix	1	12	B	1.08247278785484	1.19519073804998	1.14819605109733	1.03347427636247	1.01765516488614	0.851514430940647	0.741172430460965	0	0.577777777777778	0	pDC	IFNI	IFNI_pDC	165904	70364	154520	86013	67136	83963	302	-66	169	96	933	3629	6224	2986
713	pDC_plate8_BC84	8	84	36H	52	pDC_TdT(neg)													xi	0																161293	70400	150149	97118	67075	94890	352	-113	182	189	2224	2024	1915	804
768	pDC_plate8_BC85	8	85	36H	52	Empty	1		1											0																117262	75333	102012	208498	75007	182171	205	-128	464	778	1049	1230	364	546
761	pDC_plate8_BC86	8	86	36H	52	pDC_TdT(neg)	1		1											0																99037	67516	96133	108347	66548	106699	979	141	130	28	794	832	5280	2072
765	pDC_plate8_BC87	8	87	36H	52	pDC_TdT(neg)	1		1											0
717	pDC_plate8_BC88	8	88	36H	52	pDC_Zbtb46(pos)													iii	1	3	G	-0.808549722032157	0	0	0	1.32329826859318	1.11514892628332	0	0.964880684376407	0	0	pDClike	activated	activated_pDClike	197415	71020	182171	103228	67754	99849	541	99	93	179	534	1107	1351	1069
733	pDC_plate8_BC89	8	89	36H	52	pDC_Zbtb46(pos)													i	1	0	G	0.968878552495211	1.14012206115635	0.989666832783672	0	0	0.712157612276589	0.720876841657615	0	0	0	NA	NA	NA	140883	70351	131241	127051	67513	123331	506	131	222	83	2307	6887	12415	3095
728	pDC_plate8_BC90	8	90	36H	52	pDC-like													iii	1	3	D	-0.790868015466249	-0.84945641950054	-0.714419453135122	-0.653511091768012	-1.19962342924972	-0.749965816044559	0	0	0	0.738203511931562	NA	NA	NA	112753	70633	104616	119928	67896	115759	682	80	188	410	329	2279	12	2519
692	pDC_plate8_BC91	8	91	36H	52	pDC-like													x	0																174041	70412	161989	125161	68767	119280	519	-34	228	308	588	581	92	270
731	pDC_plate8_BC92	8	92	36H	52	pDC													ix	1	8	B	1.16809790003925	1.31266132415865	1.23251766837145	1.13638231966718	0	0.871614324357526	0.784632682906242	0	0.664212817049377	0	pDC	activated	activated_pDC	159901	69685	150381	95780	67528	92954	563	1	365	186	5155	18010	8699	8411
756	pDC_plate8_BC93	8	93	36H	52	pDC													i	1	0	B	1.00830354989207	0.992161281950739	0.898560554458798	0.744384378685764	0.78394253202898	0	-0.679220655219135	0	0	-0.615789473684211	pDC	intermediate	intermediate_pDC	104677	68941	99507	90694	65656	90528	274	9	155	93	1861	12192	3326	1487
720	pDC_plate8_BC94	8	94	36H	52	tDC													xi	0																148336	70979	136961	113612	67840	109753	396	158	380	317	28	855	100	438
741	pDC_plate8_BC95	8	95	36H	52	tDC													xiii	0																147922	69207	140075	126540	65977	125695	405	34	246	114	33	13	30	134
764	pDC_plate8_BC96	8	96	36H	52	Empty	1		1											0																117262	75333	102012	208498	75007	182171	205	-128	464	778	1049	1230	364	546
669	pDC_plate7_BC1	7	1	36H	52	cDC1	1		1											0
585	pDC_plate7_BC2	7	2	36H	52	cDC1													v	1	7	F	-0.860593864683319	-1.03038731972041	-0.909009971509972	-0.910183491136093	-1.02773798316347	-0.772041365037522	-1.09371632960549	0.833333333333333	-1.17517348827569	-1.10147814380616	cDC1	intermediate	intermediate_cDC1	195858	72885	176109	199291	71126	183629	992	342	176	74	453	804	6	1283
604	pDC_plate7_BC3	7	3	36H	52	cDC1													ii	1	1	F	-0.733605911072612	-0.85604280501317	-0.793576491108571	-0.780709486749126	-1.34984923526121	-0.886136104440019	-0.822185966468191	0	-0.810433952959842	-0.66537054026331	NA	NA	NA	144273	70151	134782	182961	69553	172394	685	28	153	-113	202	291	44	1082
582	pDC_plate7_BC4	7	4	36H	52	cDC1													v	1	7	F	-0.760361144823879	-0.963126768437524	-0.874910968660969	-0.944069819225181	0	-0.634424250942374	-1.13108399720729	0.928448146480564	-1.09448482379594	-1.11171078303593	cDC1	intermediate	intermediate_cDC1	159591	70735	147861	161631	68802	153958	617	105	310	-61	636	460	35	940
590	pDC_plate7_BC5	7	5	36H	52	cDC1													v	1	7	F	-0.794086879017055	-0.984794386464259	-0.894032863908483	-0.869551158896555	-1.02826327207237	-0.822223275433067	-1.08640344875684	0	-1.12115056138019	-1.04530642229166	cDC1	intermediate	intermediate_cDC1	148936	69427	140589	191234	68211	183735	580	-90	169	87	64	76	56	748
627	pDC_plate7_BC6	7	6	36H	52	cDC1													v	1	7	F	-0.686091129648866	-0.869043156043056	-0.835337400313762	-0.779303825710162	0	-0.74670152068211	-0.888966548247185	0	-1.02219256305254	-1.05581829404669	cDC1	intermediate	intermediate_cDC1	87859	65714	87621	61937	63679	63743	209	423	161	93	254	169	6	116
584	pDC_plate7_BC7	7	7	36H	52	cDC1													vii	0																197806	70417	184096	126958	68298	121823	915	220	179	-282	153	184	34	629
580	pDC_plate7_BC8	7	8	36H	52	cDC1													vii	0																230095	71074	212166	190755	68774	181775	961	279	63	-163	440	-6	80	498
608	pDC_plate7_BC9	7	9	36H	52	cDC1													v	1	7	F	-0.74342036413991	-0.90090573425665	-0.84646607717578	-0.826216186736475	-1.17012538714475	-0.784989048877064	-1.19274790920631	0	-1.20167449239939	-1.1334501268931	cDC1	intermediate	intermediate_cDC1	211150	71526	193466	170167	69524	160407	726	-481	447	617	233	381	21	693
646	pDC_plate7_BC10	7	10	36H	52	cDC1	1	1												0																195660	72750	176259	174993	69086	166002	280	-146	77	228	248	321	1	896
619	pDC_plate7_BC11	7	11	36H	52	cDC1													v	1	9	F	-0.825314684231183	-0.968015104063362	-0.892664683524657	-0.902565390022104	-1.03843477549016	-0.87606246048757	-1.03371463384306	0	-0.992966131372255	-0.921454017754878	cDC1	quiescent	quiescent_cDC1	104140	66486	102651	74516	64146	76131	378	175	39	-95	309	-14	-9	274
595	pDC_plate7_BC12	7	12	36H	52	cDC1													xii	1	10	F	0	-0.936010001256818	-0.84642094017094	-0.86079297556719	0	0	-0.76795478370607	1.0180849467207	-0.736069123732338	-0.883578092010756	cDC1	activated	activated_cDC1	195472	72174	177493	178939	69978	167580	486	78	428	11	201	96	83	323
650	pDC_plate7_BC13	7	13	36H	52	cDC2													vi	1	4	E	-0.649234933544158	-0.927544287134373	-0.810425822343314	-0.760725217423248	-1.47145702863848	-1.17646574944713	-0.728793695927464	-0.845527540147081	0.634920634920635	0.808107786350162	cDC2	intermediate	intermediate_cDC2	143513	70144	134085	73121	66886	71645	270	102	55	-94	-17	23	16	351
586	pDC_plate7_BC14	7	14	36H	52	cDC2													vi	1	4	D	-0.794474165515443	-0.96820820189897	-0.842558799968188	-0.760336763426691	-1.20941290437013	-1.06216127581604	-0.691176868589199	0	0	0	tDC	intermediate	intermediate_tDC	175625	69571	165438	120833	67343	117590	665	-14	163	585	187	2593	77	1428
638	pDC_plate7_BC15	7	15	36H	52	cDC2													vi	1	4	E	0	-0.956870376136642	-0.881341147887749	-0.790768774265637	-1.45847488846138	-1.3160976740474	-0.82148873557632	-1.11473810595828	0	0.828749157901508	cDC2	intermediate	intermediate_cDC2	159918	69290	151253	106566	67304	103767	651	-37	63	110	22	-5	61	419
600	pDC_plate7_BC16	7	16	36H	52	cDC2													vi	1	4	E	-0.80681845487459	-1.01366816453174	-0.89844703048215	-0.845249781849913	-1.32801222490552	-1.18460888515907	-0.614874703785695	0	0	0.798019756730864	cDC2	intermediate	intermediate_cDC2	156852	70748	145296	105107	68506	100550	591	-66	175	293	-17	101	-9	249
658	pDC_plate7_BC17	7	17	36H	52	cDC2	1	1												0																184029	74610	161648	115226	71876	105062	391	-134	270	-450	48	91	-8	462
642	pDC_plate7_BC18	7	18	36H	52	cDC2													vii	0																189061	71288	173807	160275	69411	151326	936	-8	260	-172	84	195	149	479
615	pDC_plate7_BC19	7	19	36H	52	cDC2													iii	1	3	D	-0.763331741906868	-1.02710055234503	-0.792488392654422	-0.718540407466253	-1.25601353471682	-0.953521396840858	-0.663946112985093	0	0	0	NA	NA	NA	175044	71630	160152	121466	69041	115300	528	38	350	327	44	935	109	1689
609	pDC_plate7_BC20	7	20	36H	52	cDC2													vi	1	4	E	0	-0.933025596833787	-0.819203526683266	-0.723193948589263	-1.44046498301338	-1.3712305379574	-0.714514704398895	-1.43884136274951	0	0	cDC2	intermediate	intermediate_cDC2	118703	69912	111273	112192	67384	109115	359	183	101	-30	48	62	17	217
610	pDC_plate7_BC21	7	21	36H	52	cDC2													vi	1	4	E	-0.606402320488867	-0.968505070197455	-0.856564259381121	-0.735711169284468	-1.44346663392138	-1.15781656317508	-0.726426252597819	0	0.760203111711441	0.951965404280625	cDC2	intermediate	intermediate_cDC2	133993	71297	123165	118236	69293	111825	424	46	133	497	-30	860	-22	541
596	pDC_plate7_BC22	7	22	36H	52	cDC2													ii	1	1	E	-0.824585838484132	-1.01997163143853	-0.92745348884194	-0.824276887955915	0	-0.731280539142263	0	0	0	0	cDC2	activated	activated_cDC2	224005	72253	203181	132236	68890	125798	433	106	179	73	-9	202	50	263
583	pDC_plate7_BC23	7	23	36H	52	cDC2													vi	1	4	E	-0.649272749618589	-0.98443848988432	-0.946484148012176	-0.781607256373204	-1.10101919692194	-1.22602308765284	-0.743056174590855	-1.2542023112712	0	0.932868021020584	cDC2	intermediate	intermediate_cDC2	140621	70040	131578	142318	68235	136689	516	-52	83	21	14	103	-3	339
593	pDC_plate7_BC24	7	24	36H	52	cDC2													vi	1	4	E	-0.646151774552119	-0.951210254701652	-0.868028056456692	-0.764105242340093	-1.19410448473933	-1.30031653525592	-0.72307953485388	-1.39839411676422	0	0.840658264301005	cDC2	intermediate	intermediate_cDC2	186227	71024	171837	119847	68665	114385	616	-2	211	5	58	238	43	597
647	pDC_plate7_BC25	7	25	36H	52	tDC													ii	1	1	D	-0.709320572509106	-1.02319730723386	-0.924802351229073	-0.804408127185921	0	-0.818453098387416	-0.690824751848069	1.01692180699385	0	0.65621697196616	tDC	activated	activated_tDC	149541	67253	145722	125444	64359	127738	880	186	62	-24	66	224	20	40
632	pDC_plate7_BC26	7	26	36H	52	tDC													xiii	0																125636	66315	124160	75924	63406	78475	311	71	155	372	93	392	43	473
664	pDC_plate7_BC27	7	27	36H	52	tDC													xiii	0																94548	67687	91543	46009	64120	47025	169	220	233	573	52	907	36	536
628	pDC_plate7_BC28	7	28	36H	52	tDC													ii	1	1	D	-0.646671450137471	-0.903321969043524	-0.771204891857188	-0.730095719857964	-1.11913825331205	-0.864642295549303	-0.699117380259016	0.833333333333333	0.76770723898144	0.830155025113436	tDC	activated	activated_tDC	151894	68779	144733	99326	65462	99438	882	2	214	5	25	249	106	580
670	pDC_plate7_BC29	7	29	36H	52	tDC													vii	0																203826	71812	186013	145771	69755	136954	576	-136	227	281	27	720	71	528
667	pDC_plate7_BC30	7	30	36H	52	tDC	1	1												0																177271	71436	162630	112259	67956	108262	314	149	204	-73	9	325	26	217
592	pDC_plate7_BC31	7	31	36H	52	tDC													ii	1	1	D	-0.727377485438513	-0.933607716162598	-0.875561566874602	-0.805273778359511	-1.40722169920729	-1.00831800502981	-0.637534092679095	1.02637700735404	0.8051085239739	0.802184547365713	tDC	activated	activated_tDC	157177	69170	148920	98876	66389	97606	579	-80	270	322	53	245	10	493
620	pDC_plate7_BC32	7	32	36H	52	tDC													vi	1	4	D	-0.722469044326085	-0.973967070113308	-0.801397779996947	-0.751121027232517	-1.58401211575457	-1.19488953951897	-0.685268622206274	0	0	0.896224634075057	tDC	intermediate	intermediate_tDC	160856	69897	150819	142299	68388	136364	942	-43	378	267	62	422	27	561
616	pDC_plate7_BC33	7	33	36H	52	tDC													xi	0																172033	69606	161974	129478	67435	125831	387	-4	97	258	143	48	73	104
654	pDC_plate7_BC34	7	34	36H	52	tDC													xiii	0																132107	67347	128555	93107	65788	92751	349	-24	201	263	43	102	64	101
602	pDC_plate7_BC35	7	35	36H	52	tDC													xi	0																156914	69246	148508	85945	66594	84579	302	103	79	613	-41	919	4	463
636	pDC_plate7_BC36	7	36	36H	52	tDC													ii	1	1	D	-0.648554244204391	-0.966608629665623	-0.870069122953522	-0.81166886142745	-1.4571923648916	-0.945108670930536	-0.728527408233419	1.29742608434639	0.710018724584236	0.691959242997182	tDC	activated	activated_tDC	178848	69810	167898	135126	68365	129535	1067	169	243	46	145	329	41	215
665	pDC_plate7_BC37	7	37	36H	52	pDC	1		1											0																172645	70086	161436	107906	67106	105382	295	20	451	88	2122	18196	6605	4459
633	pDC_plate7_BC38	7	38	36H	52	pDC													i	1	0	C	0.954000257884619	1.08482962850129	1.02674395597066	0.943571614911762	0	0.700274738220359	0.730911790261441	-1	0	-0.703759398496241	pDC	intermediate	intermediate_pDC	117422	69825	110209	122345	67082	119525	289	62	265	-82	7394	18468	12858	1962
635	pDC_plate7_BC39	7	39	36H	52	pDC													i	1	0	B	1.18641745742311	1.23192756763381	1.13831669918455	1.04239556887178	-0.988539151078548	0	0	0	0.620895778392402	-0.703759398496241	pDC	intermediate	intermediate_pDC	152081	70870	140636	103655	67494	100648	628	1	508	-73	5121	30637	5980	5676
661	pDC_plate7_BC40	7	40	36H	52	pDC													i	1	0	C	1.09642514669157	1.17860455348469	1.03804652655114	0.935883764211678	0	0	0	0	-0.583999413963394	-0.675187969924812	pDC	intermediate	intermediate_pDC	157574	70261	146977	136147	67807	131588	818	58	359	142	3149	21673	8892	5094
656	pDC_plate7_BC41	7	41	36H	52	pDC													ix	1	8	B	1.07160243908428	1.22729225521138	1.03039744776294	0.899192289725318	-1.02575962233774	-0.784650069334867	0	-1	0	0.701503759398496	pDC	activated	activated_pDC	176982	71694	161781	138091	69054	131057	256	-101	262	454	5228	18026	3304	6254
637	pDC_plate7_BC42	7	42	36H	52	pDC													i	1	0	B	1.28109180521728	1.22832462217639	1.23041651273585	1.07268165930398	0	0	0	-1	0	0	pDC	intermediate	intermediate_pDC	108394	71857	98858	113701	68812	108288	219	-11	243	113	6484	13697	7216	3730
653	pDC_plate7_BC43	7	43	36H	52	pDC													i	1	0	B	0.997497606623275	1.09394824206511	1.1396280774939	1.02075189538146	0	0	0	-1	-0.550793650793651	0	pDC	intermediate	intermediate_pDC	175173	71105	161453	112697	66753	110642	629	-67	265	64	4007	10848	1195	3166
657	pDC_plate7_BC44	7	44	36H	52	pDC													i	1	0	B	1.04465313533992	1.19869836808332	1.13543346276349	1.02867649687695	0	0.872852505357075	0.726992137605065	0	0.555615588573716	0	pDC	intermediate	intermediate_pDC	133745	70347	124598	117500	67638	113849	182	-91	402	157	3243	20096	6918	3616
663	pDC_plate7_BC45	7	45	36H	52	pDC													i	1	0	B	1.07712473487715	1.27164714203093	1.13063851785149	1.02123296003247	0	0.772617112733237	0	-1	0.61552353794587	-0.646616541353383	pDC	intermediate	intermediate_pDC	165026	71049	152220	124804	67936	120395	708	-171	360	199	3408	5115	2836	4106
624	pDC_plate7_BC46	7	46	36H	52	pDC													i	1	0	C	1.29150514410222	1.32102952499547	1.19847458570162	1.03024178023044	0	0	0.680343198847639	0	0	0	pDC	intermediate	intermediate_pDC	174571	70916	161328	112731	68875	107266	665	-34	266	-100	4354	39303	6101	4309
630	pDC_plate7_BC47	7	47	36H	52	pDC													ix	1	8	B	1.29394398546497	1.30708896019529	1.22138173591629	1.12694914549206	0	0.732131052296549	0.667588690173038	-1	0.664925709140027	-0.646616541353383	pDC	activated	activated_pDC	143553	70488	133468	113219	67650	109682	393	89	252	125	3916	20783	8844	4512
649	pDC_plate7_BC48	7	48	36H	52	pDC													ix	1	12	B	0.860042839834875	1.08698665018898	0.903845833156954	0.788507885816257	0	0.724375448238818	0	0	0	0	pDC	IFNI	IFNI_pDC	138300	70912	127816	135544	69144	128470	546	134	381	192	2399	11816	4349	10829
577	pDC_plate7_BC49	7	49	36H	52	pDC-like	1	1												0																197420	71849	180073	177805	71096	163899	757	105	264	474	546	687	76	228
581	pDC_plate7_BC50	7	50	36H	52	pDC-like													x	0																175833	72416	159128	180103	70160	168234	625	107	180	425	649	670	59	169
614	pDC_plate7_BC51	7	51	36H	52	pDC-like													ii	1	1	D	-0.682911362404178	-1.00466211287697	-0.873591372690877	-0.814164585351786	-1.24107349951564	-0.906436062520412	-0.792072556677926	1.29067236980339	0.603705609513804	0.587218045112782	tDC	activated	activated_tDC	181093	71332	166379	145986	68773	139114	364	4	185	272	132	71	24	472
579	pDC_plate7_BC52	7	52	36H	52	pDC-like													x	0																193318	72999	173555	172118	70931	159026	367	52	346	447	448	465	125	349
639	pDC_plate7_BC53	7	53	36H	52	pDC-like													ii	1	1	D	-0.726712749755148	-1.00625399259491	-0.849185521588156	-0.796018827207058	0	0	-0.745933908037819	0.991557856821252	-0.570266861059297	0	tDC	activated	activated_tDC	193696	72191	175841	186746	71277	171705	650	82	253	443	81	418	57	867
578	pDC_plate7_BC54	7	54	36H	52	pDC-like													x	0																188917	70255	176227	158694	69183	150328	524	33	414	311	437	179	106	217
626	pDC_plate7_BC55	7	55	36H	52	pDC-like													ii	1	1	G	0	-0.881016634761791	-0.799161934897527	-0.719048409380395	0	-0.764562637399753	0	0	0	0	NA	NA	NA	153614	71499	140803	117103	69175	110943	430	132	124	320	271	1196	92	2030
589	pDC_plate7_BC56	7	56	36H	52	pDC-like													x	0																206332	73036	185144	134825	70611	125134	336	-49	292	912	415	559	126	271
594	pDC_plate7_BC57	7	57	36H	52	pDC-like													ii	1	1	D	-0.726514510802464	-0.968693772309977	-0.815859059020923	-0.788786073832755	0	-0.725427319871665	-0.697350267110972	0	0	0	tDC	activated	activated_tDC	157101	70706	145613	177068	68856	168532	634	18	378	-145	136	258	68	735
588	pDC_plate7_BC58	7	58	36H	52	pDC-like													iii	1	3	G	-0.717504240192999	-1.00899739477155	-0.807149140360532	-0.711998458609041	-1.04177070115836	-0.757947837735437	0	0	0.841329516948607	0.730145997591909	pDClike	activated	activated_pDClike	180681	71793	164933	152516	69873	143049	487	-39	178	628	166	2430	193	2969
634	pDC_plate7_BC59	7	59	36H	52	pDC-like													xi	0																158294	69266	149770	84068	65630	83948	701	26	187	186	405	3182	182	3200
598	pDC_plate7_BC60	7	60	36H	52	pDC-like													ii	1	1	D	-0.80369747980812	-1.00310445700306	-0.914591607114682	-0.874231526783448	-1.15571746278635	-0.854930102663543	-0.707027515827274	0.992458352093652	0	0	tDC	activated	activated_tDC	154181	68721	147035	112285	65645	112098	642	-34	256	302	287	540	325	1247
617	pDC_plate7_BC61	7	61	36H	52	pDC_Zbtb46(pos)													iii	1	3	G	0	0	0.856151492295121	0	0.823448351138581	0.992238607822324	0.980623359241025	0	0.864072740007004	0.643376112500973	pDClike	activated	activated_pDClike	128570	72322	116506	155084	69356	146543	445	110	189	92	489	1053	1185	3161
605	pDC_plate7_BC62	7	62	36H	52	pDC_Zbtb46(pos)													iii	1	3	G	-0.790332090786416	0	0	0	1.40220075587027	1.04123068504374	0.909534055205773	0	0	0	pDClike	activated	activated_pDClike	179272	70026	167778	130109	68348	124755	479	-6	230	293	279	1206	1033	3445
648	pDC_plate7_BC63	7	63	36H	52	pDC_Zbtb46(pos)													iii	1	0	C	0.975739511061793	1.20549056763049	1.14581826094095	0.951315316847041	0	0	0.71211702691209	0.833333333333333	0.634920634920635	-0.620300751879699	pDC	intermediate	intermediate_pDC	114328	72548	103277	199017	70424	185203	848	-126	463	360	4115	15071	9868	3913
611	pDC_plate7_BC64	7	64	36H	52	pDC_Zbtb46(pos)													iii	1	3	G	-0.725563134527139	-0.734687184646116	0	0	1.17118960883031	0.865137145756845	0	0	0.869738356095853	0.676182972063206	pDClike	activated	activated_pDClike	152694	69086	144848	88266	66565	86902	430	100	140	108	375	883	555	3187
612	pDC_plate7_BC65	7	65	36H	52	pDC_Zbtb46(pos)													iii	1	3	G	0	0	0	0	0	0.977016397130945	0.877309979505121	1.55624343388864	0.779313622492371	0	pDClike	activated	activated_pDClike	186316	70651	172827	114740	68140	110355	596	59	181	231	1456	596	512	5127
606	pDC_plate7_BC66	7	66	36H	52	pDC_Zbtb46(pos)													iii	1	3	G	-0.619293465736864	0	0	0	1.14222367756812	0.743439949140811	0.845327398543348	-1	0.774280139791171	0	pDClike	activated	activated_pDClike	152611	73061	136892	150683	70127	140819	890	-107	208	221	1036	974	1136	8242
660	pDC_plate7_BC67	7	67	36H	52	pDC_Zbtb46(pos)	1	1												0																171262	72236	155378	143984	68333	138090	486	-18	224	56	608	2497	1818	4887
591	pDC_plate7_BC68	7	68	36H	52	pDC_Zbtb46(pos)													iii	1	3	G	0	0	0	0	0.705374319512095	0.828654625742888	0.862584383579948	0	0.827535501668775	0.68796992481203	pDClike	activated	activated_pDClike	114570	72543	103503	138467	69567	130444	410	-92	326	62	1143	1520	4430	4492
587	pDC_plate7_BC69	7	69	36H	52	pDC_Zbtb46(pos)													iii	1	3	G	-0.877900890108982	-0.854882962078635	-0.676411048512579	-0.663741960074114	1.37473565006208	0.91574390415636	0.859225600562024	0.833333333333333	0	0	pDClike	activated	activated_pDClike	176093	70478	163745	97458	68009	93914	434	94	139	-20	900	771	1446	948
601	pDC_plate7_BC70	7	70	36H	52	pDC_Zbtb46(pos)													iii	1	3	G	-0.65045184300184	0	0	0	0.892595472964676	1.00151866648254	0.727308437042643	0	0	0	pDClike	activated	activated_pDClike	135013	71918	123033	147919	69669	139143	520	112	112	179	3038	134	1360	3383
599	pDC_plate7_BC71	7	71	36H	52	pDC_Zbtb46(pos)													iii	1	3	G	-0.637067611595826	0	0	0	1.14372450302212	1.07653889766413	0.871718836911373	0	0.665195143042959	0	pDClike	activated	activated_pDClike	128654	72046	117028	126254	69059	119814	525	-29	233	260	2352	1738	502	3424
603	pDC_plate7_BC72	7	72	36H	52	pDC_Zbtb46(pos)													vi	1	4	G	0	0	0	-0.637879437257245	-1.13418743945534	0	0	-0.973247786282455	0	0.738738223316057	NA	NA	NA	162147	70050	151698	102512	66757	100638	429	-38	215	20	2839	363	5501	1233
640	pDC_plate7_BC73	7	73	36H	52	pDC_TdT(neg)													ix	1	12	B	0.710337503212068	0.909400312132223	0.690873289604154	0.76954250557702	1.03093747015404	0	-0.645624686894311	0	0.618611664987172	0	pDC	IFNI	IFNI_pDC	124266	71225	114340	125043	68037	120447	445	2	216	113	1003	420	2913	4543
651	pDC_plate7_BC74	7	74	36H	52	pDC_TdT(neg)													iii	1	0	B	1.07010161363028	1.13370506797268	1.14692804600222	1.05976386652711	0	0.905571794069315	0.800275712802193	0	0.577777777777778	-0.699248120300752	pDC	intermediate	intermediate_pDC	138946	69792	130472	86719	66402	85588	410	-65	337	173	2659	4956	4966	1057
655	pDC_plate7_BC75	7	75	36H	52	pDC_TdT(neg)													i	1	0	B	1.01739158636988	1.10993299751803	1.12525651127351	0.963368170556633	0	0.784274862971367	0.756364644943117	0.833333333333333	0	0.675187969924812	pDC	intermediate	intermediate_pDC	112121	68118	107871	71066	66072	70489	272	-139	142	119	915	4337	9248	766
643	pDC_plate7_BC76	7	76	36H	52	pDC_TdT(neg)													i	1	0	B	0.931879036094524	1.14501905366541	1.09456675530516	0.99884643687536	0	0.874203248265675	0.806559165548618	-1	0.662698412698413	0	pDC	intermediate	intermediate_pDC	139526	68043	134384	77606	65038	78201	374	-59	147	98	1146	319	3631	1303
672	pDC_plate7_BC77	7	77	36H	52	pDC_TdT(neg)	1		1											0																169384	70149	158245	88738	67277	86442	461	137	223	-35	3178	22714	5501	5176
625	pDC_plate7_BC78	7	78	36H	52	pDC_TdT(neg)													i	1	0	B	1.09374233912641	1.18389469408414	1.17491118512618	1.07326267667112	0	0.872266066663343	0.852195614902194	0	0.608694782130172	0	pDC	intermediate	intermediate_pDC	132896	67255	129500	59144	65657	59035	302	-113	124	15	1420	8721	5103	945
597	pDC_plate7_BC79	7	79	36H	52	pDC_TdT(neg)													xiii	0																165680	70279	154498	109733	65723	109420	427	0	183	27	695	1134	1635	872
644	pDC_plate7_BC80	7	80	36H	52	pDC_TdT(neg)													ix	1	8	C	1.02968771932174	1.14483145048366	0	1.01716713989815	0	0	0.674247917060562	0	0.687294797853105	0.560902255639098	pDC	activated	activated_pDC	170116	69316	160840	70277	66270	69498	92	59	190	117	2177	7588	7837	1989
621	pDC_plate7_BC81	7	81	36H	52	pDC_TdT(neg)													i	1	0	B	1.08910862260332	1.28119765781521	1.17041127427778	1.09313421220022	0	0.848850465759798	0.697975390247738	0	0	-0.620300751879699	pDC	intermediate	intermediate_pDC	120754	67935	116490	63054	65126	63451	117	46	66	-43	1657	4082	10858	2015
668	pDC_plate7_BC82	7	82	36H	52	pDC_TdT(neg)	1		1											0																84218	69105	79869	106446	69212	100792	819	260	404	765	1411	13723	4726	5206
645	pDC_plate7_BC83	7	83	36H	52	pDC_TdT(neg)													ix	1	8	B	0.907343133211455	1.15963512448284	1.16499759964134	1.02582394629874	1.03123763524484	0.791854031514066	0.899370410346119	0	0.641280918791049	0	pDC	activated	activated_pDC	167695	70396	156117	122904	67746	118895	776	40	218	137	4308	17351	2588	6515
618	pDC_plate7_BC84	7	84	36H	52	pDC_TdT(neg)													xi	0																127195	70348	118495	97025	66653	95399	205	8	303	59	1555	9205	13979	834
671	pDC_plate7_BC85	7	85	36H	52	Empty	1		1											0
622	pDC_plate7_BC86	7	86	36H	52	pDC_TdT(neg)													iii	1	0	B	0.800573616013742	0	0.961898555423432	0.940581406815633	0.849937920401675	0.947660074202336	0.803933288781718	0	0	0	pDC	intermediate	intermediate_pDC	148845	70082	139189	116491	66526	114758	378	48	57	91	1552	131	3149	1720
659	pDC_plate7_BC87	7	87	36H	52	pDC_TdT(neg)													i	1	2	B	0.720837963504599	0.967882133439979	0.947640994213484	0.873969582157621	0.961183196212462	1.05676150467149	0.824736092240392	-1	0.64488861731095	0	pDC	quiescent	quiescent_pDC	155623	70017	145663	112298	67418	109163	472	63	82	183	3692	1342	5666	1578
652	pDC_plate7_BC88	7	88	36H	52	pDC_Zbtb46(pos)	1	1												0																150137	72261	136165	174208	69884	163368	593	288	256	70	191	738	797	1190
623	pDC_plate7_BC89	7	89	36H	52	pDC_Zbtb46(pos)													iii	1	3	G	0	0	0.854694040055364	0	1.01480359652354	0.933990101089174	0.866826723171893	0	0.748028201224959	0	pDClike	activated	activated_pDClike	168319	69952	157693	132319	66630	130146	562	157	47	-12	561	2040	552	2565
607	pDC_plate7_BC90	7	90	36H	52	pDC-like													ii	1	1	D	-0.790475411082395	-0.997793638563374	-0.924682092779234	-0.858535303873937	-1.27476703095794	-0.917729774061759	-0.752984712209622	1.00453999699835	0.672699270312958	0	tDC	activated	activated_tDC	158142	71958	144028	137806	69519	129910	632	62	218	620	93	504	79	1708
662	pDC_plate7_BC91	7	91	36H	52	pDC-like	1	1												0																146476	69095	138930	94042	66284	92981	570	67	159	95	48	100	43	1389
629	pDC_plate7_BC92	7	92	36H	52	pDC													ix	1	12	B	0.998653984100704	1.07066407444597	0.949844449703747	0.857301751565455	0	0	0	0.981089599279604	0	0	pDC	IFNI	IFNI_pDC	150705	69306	142508	82026	66530	80801	570	-183	299	321	2588	23033	5005	13945
641	pDC_plate7_BC93	7	93	36H	52	pDC													i	1	8	B	1.14988026879351	1.17622130904813	1.06365444103231	1.01475333275579	0	0.76154852500999	0	0	0.632200924794351	0	pDC	activated	activated_pDC	176224	70654	163459	114633	67655	111043	508	58	230	149	2675	23220	3236	8367
631	pDC_plate7_BC94	7	94	36H	52	tDC													xiii	0																119916	69502	113073	115443	67937	111363	397	18	166	174	54	134	38	296
613	pDC_plate7_BC95	7	95	36H	52	tDC													xi	0																161303	69975	151070	166906	67978	160909	602	134	255	463	160	80	78	63
666	pDC_plate7_BC96	7	96	36H	52	Empty	1		1											0
542	pDC_plate6_BC1	6	1	48H	84	cDC1													xii	1	10	F	-0.664949613363465	-0.834486649964713	-0.821610419384508	-0.794343056874999	0	0	-0.784498308874421	0	-0.818470158587223	-0.960132941538899	cDC1	activated	activated_cDC1	202240	70736	187372	150288	68961	142825	822	-224	175	140	55	178	25	326
527	pDC_plate6_BC2	6	2	48H	84	cDC1													v	1	7	F	-0.71273911937655	-0.894941052007773	-0.766915954415954	-0.851343226503635	-1.03126492298037	-0.751756932737688	-1.04054187558517	0	-1.10192748869021	-1.16130928401598	cDC1	intermediate	intermediate_cDC1	184417	69717	173358	176225	68724	168051	461	71	320	-202	486	296	60	20
513	pDC_plate6_BC3	6	3	48H	84	cDC1													v	1	7	F	-0.666729332366397	-0.865842150122197	-0.819183443522142	-0.848885305602636	-0.905911887901982	-0.806112690473408	-1.03278030848871	0	-1.07241018274337	-1.02890990420671	cDC1	intermediate	intermediate_cDC1	199774	70198	186506	177126	68624	169157	626	-156	201	-238	547	279	65	258
543	pDC_plate6_BC4	6	4	48H	84	cDC1													xii	1	10	F	-0.628180538666345	-0.946234924127577	-0.835450403170462	-0.79480257417103	0	-0.747650363779934	-0.882114324290718	0	-0.909988708075156	-0.845175636073525	cDC1	activated	activated_cDC1	171024	69212	161940	165047	66868	161759	723	240	428	74	348	247	35	155
505	pDC_plate6_BC5	6	5	48H	84	cDC1													v	1	7	F	-0.770464503508426	-0.919449585496769	-0.755427303927417	-0.87100793198039	-0.786255167614915	-0.726591276744859	-0.897766438628257	0	-0.915675049848845	-0.98996726395006	cDC1	intermediate	intermediate_cDC1	138170	75185	120438	163797	70430	152416	562	150	325	390	185	1767	154	764
515	pDC_plate6_BC6	6	6	48H	84	cDC1													v	1	7	F	-0.719096356014181	-0.912636842672316	-0.88630698005698	-0.909066773374571	-0.900058668631384	-0.902657169247079	-1.08483836980453	0	-1.10240167806579	-0.90015380639803	cDC1	intermediate	intermediate_cDC1	199254	70695	184713	123786	66900	121262	696	510	439	-148	178	111	75	444
511	pDC_plate6_BC7	6	7	48H	84	cDC1													xii	1	10	F	0	-0.961772728736609	-0.800925925925926	-0.77863439666031	0	-0.78502622903577	-0.779164795366329	0	-0.693320612050914	-0.808692374791097	cDC1	activated	activated_cDC1	189848	70721	175930	121060	68299	116162	477	-163	237	41	176	12	24	141
492	pDC_plate6_BC8	6	8	48H	84	cDC1													xii	1	10	F	-0.72398323014666	-0.986913752952648	-0.857816951566952	-0.878244982547993	0	-0.793293570992176	-0.828609707596429	0	-0.896106072625658	-0.776335142222959	cDC1	activated	activated_cDC1	184487	69983	172763	128104	67626	124144	639	-48	308	-133	312	-3	44	375
546	pDC_plate6_BC9	6	9	48H	84	cDC1													v	1	7	F	-0.629627889827594	-0.793755386442818	-0.744212962962963	-0.749836387434555	0	-0.629583135515822	-1.01192441782451	0	-1.09007668503391	-1.13150847627849	cDC1	intermediate	intermediate_cDC1	137893	71505	126382	195996	69894	183776	607	228	221	301	263	1223	125	306
490	pDC_plate6_BC10	6	10	48H	84	cDC1													vii	0																204125	111568	119905	107482	84627	83235	124	-200	324	352	11	603	179	458
518	pDC_plate6_BC11	6	11	48H	84	cDC1													v	1	7	F	-0.777257511316263	-0.98138000855641	-0.872061965811966	-0.852312390924956	-1.02886360225397	-0.842057460096701	-1.01350085232881	0	-1.08676343417451	-1.09790488151942	cDC1	intermediate	intermediate_cDC1	172221	70677	159694	193147	70162	180413	388	20	210	-8	2	67	67	215
496	pDC_plate6_BC12	6	12	48H	84	cDC1													v	1	7	F	-0.700427032768285	-0.889183282724207	-0.83511396011396	-0.900263764180247	-0.653964225778724	-0.736833116653361	-1.06560528214856	0	-1.23923264938573	-1.08909633381066	cDC1	intermediate	intermediate_cDC1	125629	70626	116574	153799	68238	147709	212	-164	200	-280	97	155	-31	274
552	pDC_plate6_BC13	6	13	48H	84	cDC2													ii	1	1	E	-0.694247912467343	-0.977210956761425	-0.856901945108271	-0.809062650524542	-1.01036933950036	-0.981875830254734	-0.771816996195322	0	-0.593521794129628	0	cDC2	activated	activated_cDC2	176707	68536	168972	101642	66377	100355	81	-85	218	13	123	78	31	154
493	pDC_plate6_BC14	6	14	48H	84	cDC2													vi	1	4	E	-0.718281537785415	-0.9982289721391	-0.943410021345073	-0.783089812616835	-1.08886251074455	-1.15606814237849	-0.643531811348701	-1.39359147531142	-0.554307011713585	1.00929710588944	cDC2	intermediate	intermediate_cDC2	131976	69953	123642	147668	67989	142340	65	9	158	23	62	-19	81	13
491	pDC_plate6_BC15	6	15	48H	84	cDC2													xiii	0																170608	69886	159989	175303	68686	167263	115	-13	258	470	118	1094	17	418
522	pDC_plate6_BC16	6	16	48H	84	cDC2													vii	0																148800	68750	141845	107551	65796	107126	440	63	207	52	75	151	44	42
565	pDC_plate6_BC17	6	17	48H	84	cDC2													ii	1	1	E	0	-0.902683019294802	-0.817524197603554	0	0	0	0	0	0	0	cDC2	activated	activated_cDC2	135579	67899	130860	64721	63863	66416	32	-102	78	29	86	9	52	-15
558	pDC_plate6_BC18	6	18	48H	84	cDC2													vi	1	4	E	-0.745880477044527	-0.984657154680741	-0.831405430037803	-0.722119208267427	-0.961783526394062	-0.92597866212987	-0.708872177932415	-1	0	0	cDC2	intermediate	intermediate_cDC2	172163	70317	160456	129288	68571	123565	154	-56	689	218	44	1152	638	276
523	pDC_plate6_BC19	6	19	48H	84	cDC2													vi	1	4	E	-0.741163808073443	-0.929257520207543	-0.872232933241488	-0.812248258138835	-1.28547064521851	-1.22230725083914	-0.721937639472202	-1.24020711391265	0	0	cDC2	intermediate	intermediate_cDC2	160884	70565	149419	121984	67107	119128	210	-57	266	114	5	292	62	485
487	pDC_plate6_BC20	6	20	48H	84	cDC2													vii	0																167204	69703	157209	156646	67139	152906	500	-102	335	5	56	476	58	257
482	pDC_plate6_BC21	6	21	48H	84	cDC2													vi	1	3	D	-0.882659544114092	-1.03706928978302	-0.929874812557163	-0.796398244819991	0	-0.690232622497728	-0.662248457963355	0	0	0	NA	NA	NA	130359	71294	119830	149812	69269	141738	253	-36	414	221	164	1851	186	484
520	pDC_plate6_BC22	6	22	48H	84	cDC2													ii	1	1	E	-0.739904060093944	-0.903586811359517	-0.807657432741854	-0.754531476277921	0.974881639447151	-0.627794742643844	-0.662557849440143	0	-0.619830549659455	0.589473684210526	cDC2	activated	activated_cDC2	154416	68961	146747	112958	65913	112312	270	-98	364	73	-79	420	21	177
485	pDC_plate6_BC23	6	23	48H	84	cDC2													vi	1	4	E	-0.667163330908115	-0.960251629131229	-0.913838628874086	-0.80430724136495	-1.49160219939148	-1.3267561224009	-0.740115133941575	0	0	1.05926409901386	cDC2	intermediate	intermediate_cDC2	164581	70846	152246	131938	68727	125812	337	-36	352	-58	71	645	278	378
481	pDC_plate6_BC24	6	24	48H	84	cDC2													xiii	0																176270	70257	164425	124609	68107	119906	442	3	172	-225	48	65	45	-19
557	pDC_plate6_BC25	6	25	48H	84	tDC													vi	1	4	D	-0.580455438155027	-0.966799529639688	-0.813905420417127	-0.711931974889854	-1.32928792654142	-1.22036734541566	-0.718939631803797	0	0	0.816292927275415	tDC	intermediate	intermediate_tDC	152609	69160	144612	122690	66674	120595	310	5	148	38	17	323	166	152
521	pDC_plate6_BC26	6	26	48H	84	tDC													ii	1	1	D	-0.704881057284919	-0.996480416291124	-0.909871703475373	-0.834798099196705	0	-0.864760509387241	-0.762870146045647	0	-0.5572847208822	0.505789462399809	tDC	activated	activated_tDC	154222	69404	145627	151130	67677	146349	424	-215	449	252	106	731	137	262
534	pDC_plate6_BC27	6	27	48H	84	tDC													ii	1	1	D	-0.647342948070257	-1.01608769611092	-0.881510792474323	-0.779803208682315	0	-0.867274392022691	-0.761782047591497	0.833333333333333	0	0	tDC	activated	activated_tDC	172252	69946	161392	91856	67137	89666	213	-79	305	121	38	787	67	354
483	pDC_plate6_BC28	6	28	48H	84	tDC	1	1												0																183783	69553	173169	148284	67949	143018	549	164	335	362	213	334	119	-1
574	pDC_plate6_BC29	6	29	48H	84	tDC													ii	1	1	D	0	-0.832062857225389	-0.735101461252407	0	0	0	0	0	0.659811467735826	0	tDC	activated	activated_tDC	166325	68016	160260	129867	67094	126851	707	-192	485	43	82	635	189	387
560	pDC_plate6_BC30	6	30	48H	84	tDC													vii	0																203515	70758	188496	188661	68863	179546	722	14	142	-404	151	352	168	10
501	pDC_plate6_BC31	6	31	48H	84	tDC													ii	1	1	D	-0.759811564339389	-1.02325523658454	-0.883906982173529	-0.767256865294236	0	-0.841996650789513	-0.686601858638897	0.833333333333333	0	0.638690433873969	tDC	activated	activated_tDC	183547	69647	172713	101992	66483	100539	529	152	312	323	-79	1048	37	741
532	pDC_plate6_BC32	6	32	48H	84	tDC													vi	1	4	D	-0.810730087900051	-1.0897900450149	-0.910896626157207	-0.827831919139296	-1.21308310479855	-1.06507671778462	-0.695338583762053	0	0	0	tDC	intermediate	intermediate_tDC	125681	72882	113013	189379	70789	175327	813	37	244	427	55	2378	72	521
536	pDC_plate6_BC33	6	33	48H	84	tDC	1	1												0																162510	68205	156150	127701	65958	126885	303	-82	206	95	29	931	19	188
516	pDC_plate6_BC34	6	34	48H	84	tDC													iii	1	3	D	-0.702975711444444	-0.832817665675476	-0.716923514663834	0	0	0	0	0	0	0	NA	NA	NA	148	67154	144434	107633	65042	108451	541	88	122	301	8	927	148	786
494	pDC_plate6_BC35	6	35	48H	84	tDC													vi	1	4	D	-0.834838459052741	-1.08800616639211	-0.988212146488261	-0.881817190226876	-1.29949654127952	-1.19590389051546	-0.730997619308526	-1.2429461203662	0	0.913385388279343	tDC	intermediate	intermediate_tDC	164513	70533	152859	83683	68390	80191	446	-64	234	-181	122	429	59	26
573	pDC_plate6_BC36	6	36	48H	84	tDC	1	1												0																149033	69524	140484	120722	68005	116339	504	110	193	-171	117	638	48	32
562	pDC_plate6_BC37	6	37	48H	84	pDC													i	1	0	B	1.14094891297825	1.23609249283161	1.19571717970525	1.10575762268069	1.11224127815753	0.990810099819874	0.847655050126245	0	0	0	pDC	intermediate	intermediate_pDC	106922	69620	100650	133374	67193	130085	384	-123	208	-119	4789	5094	2733	1816
525	pDC_plate6_BC38	6	38	48H	84	pDC													i	1	0	C	1.11223082143998	1.27463154645396	1.19224616006752	1.04046380859604	0	0	0	1	0.691269841269841	0	pDC	intermediate	intermediate_pDC	136024	71281	125060	139085	67854	134335	616	-65	375	-23	992	21141	5677	2944
547	pDC_plate6_BC39	6	39	48H	84	pDC													i	1	0	C	1.16737292781371	1.22333437754184	1.20803208591648	1.1350315153701	0.846035774221276	0.866699120995676	0.803857679731419	0	0.601522623157022	-0.672932330827068	pDC	intermediate	intermediate_pDC	129760	69874	121704	119438	66629	117478	350	-39	242	-230	1966	6788	3692	1185
572	pDC_plate6_BC40	6	40	48H	84	pDC													i	1	0	B	1.11025962573379	1.24682449375848	1.19523197694629	1.04841720128662	0	0	0.730294521381464	1.0039021461804	0.695630096553104	-0.618045112781955	pDC	intermediate	intermediate_pDC	157535	69395	148774	98036	65877	97529	208	39	205	-123	2947	9216	8327	1665
531	pDC_plate6_BC41	6	41	48H	84	pDC													i	1	0	B	1.14611080713815	1.15121202196175	1.1605992670969	1.02995022180393	0	0.73209625548135	0.667511708993541	0	0.577777777777778	0	pDC	intermediate	intermediate_pDC	150341	69177	142428	124433	65743	124042	433	49	141	-98	2075	18012	4987	1449
533	pDC_plate6_BC42	6	42	48H	84	pDC													i	1	0	C	1.09092973576412	1.2439738897637	1.23209908879371	1.04172794464311	0.910980584776172	0.871978363054308	0.712172621802016	0	0.67721889896586	0	pDC	intermediate	intermediate_pDC	170603	70361	158904	133061	67326	129523	678	58	201	-122	1804	31479	9591	3150
541	pDC_plate6_BC43	6	43	48H	84	pDC													i	1	0	B	1.10114211110074	1.24682559268925	1.07602085794623	0.984449095890174	0	0	0	0	0	-0.701503759398496	pDC	intermediate	intermediate_pDC	116557	70817	107865	133041	68396	127479	464	-80	215	-212	2501	8951	2492	4380
566	pDC_plate6_BC44	6	44	48H	84	pDC													i	1	0	C	1.28891622019407	1.31153680399892	1.27307835816109	1.18232698959559	0	0.723726429754151	0.786638783108768	0	0.657314737391279	-0.565413533834586	pDC	intermediate	intermediate_pDC	108650	69546	102385	121098	65729	120743	262	-71	152	-196	2518	20085	5622	2908
548	pDC_plate6_BC45	6	45	48H	84	pDC													i	1	0	C	1.16545937535986	1.15154874332108	1.09420994848449	1.07305102148459	0	0.881372413629674	0.818488220223519	0	0.797046232570771	0.646616541353384	pDC	intermediate	intermediate_pDC	135383	71077	124829	179294	69077	170103	397	288	290	-351	3390	10486	13163	2608
509	pDC_plate6_BC46	6	46	48H	84	pDC													i	1	0	B	0.963577506998928	1.16866118116309	1.12428398118965	1.06602881830426	0.715354808781193	0.675449968444532	0.743121563644368	0	0	0	pDC	intermediate	intermediate_pDC	143996	68796	137172	117592	66278	116276	761	8	181	-89	1469	8467	1912	2051
500	pDC_plate6_BC47	6	47	48H	84	pDC													i	1	0	C	1.04631884806985	1.09905187841358	1.11893135775959	1.05035861183075	0.986062789079448	0.786439892212949	0.856245335943596	0	0.759983705323642	0	pDC	intermediate	intermediate_pDC	131971	68069	127061	115829	65203	116421	367	-134	191	19	1390	20204	7431	4638
506	pDC_plate6_BC48	6	48	48H	84	pDC													ix	1	8	B	1.12747900452861	1.23511792065433	1.16341331482315	1.06550937357824	0	0.862046562088277	0.695365884401616	-1	0.547619047619048	-0.754135338345865	pDC	activated	activated_pDC	115767	70689	107329	132133	67390	128498	437	215	227	-395	4737	9104	4352	2269
510	pDC_plate6_BC49	6	49	48H	84	pDC-like													iii	1	3	D	-0.669448216203952	-0.909295442738575	-0.714812096973849	-0.626238500219623	-1.29911451298214	-0.814906751344819	-0.643118516571252	1.0175596578118	0	0	NA	NA	NA	182399	67807	176289	106224	65097	106941	352	63	340	352	358	1048	198	477
563	pDC_plate6_BC50	6	50	48H	84	pDC-like	1	1												0																146914	69947	137649	89300	66325	88238	234	116	174	-28	137	944	124	1593
519	pDC_plate6_BC51	6	51	48H	84	pDC-like													iii	1	3	G	-0.635079017869277	0	0	0	1.09927960378208	0.901583438949498	0.836942790161323	0	0.635460574744681	0	pDClike	activated	activated_pDClike	170990	69570	161075	122128	66087	121110	398	22	242	-268	1673	1549	287	2370
559	pDC_plate6_BC52	6	52	48H	84	pDC-like	1	1												0																145351	68122	139833	91282	64914	92156	238	72	252	-22	293	826	85	1362
529	pDC_plate6_BC53	6	53	48H	84	pDC-like													x	0																241403	71621	220893	176176	69274	166669	708	-11	331	123	561	1311	148	267
484	pDC_plate6_BC54	6	54	48H	84	pDC-like													ii	1	1	D	-0.867673184818579	-1.04066907301108	-0.916022963270825	-0.874510586516301	0	-0.769342943519117	-0.701755180355501	1.06907549152034	0.616781015272686	0	tDC	activated	activated_tDC	110284	73561	98253	202995	69816	190551	753	-156	402	245	66	121	176	1146
545	pDC_plate6_BC55	6	55	48H	84	pDC-like													ii	1	1	D	-0.796023147376727	-1.05145460756554	-0.910959801929523	-0.828367619533676	0.727736618776691	-0.732495090993331	-0.699134318957394	0.833333333333333	0.555659898658548	0.613533834586466	tDC	activated	activated_tDC	162936	72299	147695	159541	71096	147064	400	32	324	241	173	405	136	635
554	pDC_plate6_BC56	6	56	48H	84	pDC-like													ii	1	1	D	-0.69461924530933	-0.863305795473823	-0.825413993722188	-0.740711395685166	0	-0.791938469969736	-0.633031616317095	0	0.578929482644026	0.631290066679531	tDC	activated	activated_tDC	176269	71248	162137	162445	68433	155568	515	106	203	-2	103	254	84	698
503	pDC_plate6_BC57	6	57	48H	84	pDC-like													ii	1	1	G	-0.634505572553093	-0.846308947207276	-0.754375122663619	-0.633072977441258	0	-0.69886270933587	0	0	0	0	NA	NA	NA	146122	68738	139316	106210	65926	105582	556	136	296	311	368	786	333	1074
504	pDC_plate6_BC58	6	58	48H	84	pDC-like													iii	1	3	G	-0.73078798982485	-0.800509100985817	-0.672326430177623	0	1.03149686873235	0.746205308563993	0.910318913107127	0	0.846163961607456	0.728331804296874	pDClike	activated	activated_pDClike	151051	69334	142776	64894	65665	64766	370	-36	185	93	216	1455	119	2330
551	pDC_plate6_BC59	6	59	48H	84	pDC-like													vi	1	1	D	0	-0.853044450897486	-0.709196829089332	-0.662020749992339	-1.39370744818741	-0.987567663122158	-0.68978860504425	0	0	0.541865638883341	tDC	activated	activated_tDC	199312	71600	182432	124909	68272	119903	698	-51	503	92	100	241	77	1044
495	pDC_plate6_BC60	6	60	48H	84	pDC-like													iii	1	3	D	-0.89673382039912	-0.801110530098189	-0.732757664151181	-0.682983392010894	1.19508684321832	0.860560921937193	0	0	0	0	NA	NA	NA	150344	67623	145703	80665	64292	82226	390	-43	195	100	291	1133	47	568
556	pDC_plate6_BC61	6	61	48H	84	pDC_Zbtb46(pos)													iii	1	3	G	-0.735108180890566	0	0	0	1.40602786077797	0.953014357533667	0.985760610958978	0	0.690127069888439	0	pDClike	activated	activated_pDClike	137348	68008	132356	63999	65242	64287	190	-19	162	18	628	719	793	163
507	pDC_plate6_BC62	6	62	48H	84	pDC_Zbtb46(pos)													iii	1	3	G	-0.666944969339436	0	0	0	1.22630401266151	1.22546620241859	0.955900903125975	0	0	0	pDClike	activated	activated_pDClike	160810	69482	151677	100380	66273	99264	389	-146	154	-13	1856	3768	1489	1132
524	pDC_plate6_BC63	6	63	48H	84	pDC_Zbtb46(pos)													iii	1	3	G	-0.672185778293547	-0.798782052782946	0	0	1.05123272345244	0.756973731196441	0	0.952573915653609	0	0	pDClike	activated	activated_pDClike	103218	69144	97832	120255	66075	119274	442	39	82	163	382	1073	922	2046
535	pDC_plate6_BC64	6	64	48H	84	pDC_Zbtb46(pos)													iii	1	3	G	0	0	0.721489567659649	0	1.03105344303003	0.623768866887678	0.683677520113995	0	0.715284120552018	0.63984962406015	pDClike	activated	activated_pDClike	168306	72355	152444	103554	71922	94359	102	-52	207	27	657	1446	8039	791
553	pDC_plate6_BC65	6	65	48H	84	pDC_Zbtb46(pos)													iii	1	3	G	0	0	0.864248974756629	0.872252239549815	1.33913197713288	1.1398263373349	0.929136766078847	0	0	0.802255639097744	pDClike	activated	activated_pDClike	142768	69357	134903	115671	67337	112577	494	287	174	14	1245	2758	2942	1956
508	pDC_plate6_BC66	6	66	48H	84	pDC_Zbtb46(pos)													iii	1	3	G	-0.811540737169223	0	0	0	1.42987393066186	1.13807532890821	0.913153542771349	1	0	0	pDClike	activated	activated_pDClike	143755	67934	138680	72411	64970	73042	145	-26	140	96	400	1969	3920	578
564	pDC_plate6_BC67	6	67	48H	84	pDC_Zbtb46(pos)													iii	1	3	G	-0.885940942058815	0	0	0	1.31429331586918	0.997405287971905	0.989439336654075	0.833333333333333	0	0	pDClike	activated	activated_pDClike	139163	69256	131688	75689	66487	74607	361	-95	216	-52	579	543	773	787
489	pDC_plate6_BC68	6	68	48H	84	pDC_Zbtb46(pos)													iii	1	3	G	0	0	0	0	1.36160342733958	1.19227160691556	0.966346638822853	0	0	0	pDClike	activated	activated_pDClike	153850	68605	146968	114629	66105	113643	416	-81	206	131	1723	178	1093	464
517	pDC_plate6_BC69	6	69	48H	84	pDC_Zbtb46(pos)													iii	1	3	G	-0.721531028417336	0	0	0	1.29575812151229	0.863212425636278	0.940800100837302	1.14599279603782	0.766363285521322	0	pDClike	activated	activated_pDClike	159744	69520	150589	94329	66754	92607	421	103	109	128	879	1487	1692	1708
486	pDC_plate6_BC70	6	70	48H	84	pDC_Zbtb46(pos)													iii	1	3	G	-0.628739474690082	-0.693150741275903	0	0	1.27106954279399	1.05455180476304	0.931307379840754	1.0169593276302	0.730293447110196	0	pDClike	activated	activated_pDClike	131605	70934	121589	95648	67932	92275	352	-129	206	53	245	633	1261	803
540	pDC_plate6_BC71	6	71	48H	84	pDC_Zbtb46(pos)	1	1												0																152441	69543	143657	104170	66335	102916	232	69	155	54	70	171	1961	1082
488	pDC_plate6_BC72	6	72	48H	84	pDC_Zbtb46(pos)													ii	1	1	G	-0.710273393148384	-0.777318185492158	-0.714117163478375	-0.667710418085968	0	0	0	0	0	0.558646616541353	NA	NA	NA	197278	70587	183162	98661	66911	96634	369	-22	425	-98	280	625	3020	1133
570	pDC_plate6_BC73	6	73	48H	84	pDC_TdT(neg)													ix	1	8	B	0.986840301535924	1.10944522924548	1.03574377766746	1.01416555037862	0	-0.673796336623982	0	1	0	0	pDC	activated	activated_pDC	122552	67657	118710	74165	64679	75148	329	44	257	-160	2265	17222	11163	4017
569	pDC_plate6_BC74	6	74	48H	84	pDC_TdT(neg)													i	1	0	B	1.06971432713189	1.20663549650455	1.17427076879463	1.09547500388957	1.09790839507184	0.988572753126743	0.898787586640496	0	0.798235458073369	-0.701503759398496	pDC	intermediate	intermediate_pDC	132614	69165	125656	57154	66080	56683	-184	205	72	-162	839	7175	11790	419
538	pDC_plate6_BC75	6	75	48H	84	pDC_TdT(neg)													i	1	0	B	1.13710296568625	1.25423633327081	1.21531036781768	1.09755106391631	1.16653704992291	1.15559746608366	0.976553624039249	0	0.681409775376457	-0.677443609022556	pDC	intermediate	intermediate_pDC	151195	69196	143198	79490	66472	78371	181	73	255	171	886	3570	4380	964
555	pDC_plate6_BC76	6	76	48H	84	pDC_TdT(neg)													i	1	0	C	0.9961977447176	1.1723202617985	1.09551803972954	1.0303484979566	1.08950377252944	0.873127611293289	0.696641586037516	0	0	-0.811278195488722	pDC	intermediate	intermediate_pDC	167551	71169	154289	93074	68910	88517	-120	-143	174	-116	3535	14509	10675	1209
575	pDC_plate6_BC77	6	77	48H	84	pDC_TdT(neg)													i	1	0	C	1.03533997504402	1.18089221337127	1.12619781424655	1.093995345182	0	0	0	-1	0	-0.699248120300752	pDC	intermediate	intermediate_pDC	158283	68979	150383	89255	66670	87737	107	107	217	181	4384	14379	12645	1126
528	pDC_plate6_BC78	6	78	48H	84	pDC_TdT(neg)													i	1	0	C	1.04579355916095	1.24823303145481	1.22656515570743	1.08131521174997	0.914732648411172	0.959467906985866	0	0	0.620676372004603	0.587218045112782	pDC	intermediate	intermediate_pDC	154050	70251	143711	94312	66533	92899	347	-21	188	6	1112	6337	3614	1056
537	pDC_plate6_BC79	6	79	48H	84	pDC_TdT(neg)													i	1	0	B	1.015641476828	1.16941062952227	1.12073234830439	1.05352959671013	1.00804988198054	0.929337542181775	0	0.833333333333333	0.816965045060497	0.611278195488722	pDC	intermediate	intermediate_pDC	137788	69033	130808	70225	65918	69818	130	30	70	-75	2359	10491	7787	837
512	pDC_plate6_BC80	6	80	48H	84	pDC_TdT(neg)													ix	1	8	B	0.907201093147163	1.07561762824903	1.04807451790793	0	0	0	0.725734510222741	0	0.569917740471545	-0.596240601503759	pDC	activated	activated_pDC	147009	68482	140684	79085	64868	79899	84	-180	247	-96	3409	3889	6803	461
549	pDC_plate6_BC81	6	81	48H	84	pDC_TdT(neg)													i	1	0	C	1.15477131188558	1.25487418408876	1.26436727700235	1.06885344940372	0.92103611531797	0.808003090447478	0.623846346890538	0	0.595851289637872	0	pDC	intermediate	intermediate_pDC	128410	69012	121943	86648	65469	86737	284	53	157	95	2440	16045	5446	1093
514	pDC_plate6_BC82	6	82	48H	84	pDC_TdT(neg)													i	1	2	B	0.891810869994245	1.03745584428878	0.992596448880217	1.0216128933086	0.919299933145048	0.660527922843952	0.705832202036467	0	0	-0.677443609022556	pDC	quiescent	quiescent_pDC	136360	70167	127360	115708	67014	113157	298	244	179	-70	1841	3134	9553	733
497	pDC_plate6_BC83	6	83	48H	84	pDC_TdT(neg)													ix	1	8	B	0.997768293558833	1.08522510901618	1.09236374076255	1.01046539683868	0	0.801774664813379	0.786806939907744	0	0.700552089363436	0.613533834586466	pDC	activated	activated_pDC	160527	69645	151056	93081	66450	91800	92	-162	333	-96	1795	11370	7720	586
498	pDC_plate6_BC84	6	84	48H	84	pDC_TdT(neg)													xi	0																143069	67529	138846	71350	64270	72756	142	-64	204	-149	1542	7725	7524	672
576	pDC_plate6_BC85	6	85	48H	84	Empty	1		1											0
544	pDC_plate6_BC86	6	86	48H	84	pDC_TdT(neg)													i	1	3	B	0	1.01437858963494	0	0.867076294776263	1.26497073390365	1.01172427956973	0.761521106469845	0	0	0	NA	NA	NA	166786	69126	158125	94673	65875	94186	418	90	120	-14	2400	942	7174	520
561	pDC_plate6_BC87	6	87	48H	84	pDC_TdT(neg)													vii	0																194016	69364	183309	126246	67070	123358	253	-40	62	-47	1100	1376	9721	370
502	pDC_plate6_BC88	6	88	48H	84	pDC_Zbtb46(pos)													iii	1	3	G	0	0	0.889832637117081	0	1.39994951768927	0.938682904454074	0.916606009093148	0	0	0	pDClike	activated	activated_pDClike	170274	69322	160975	104261	65998	103531	490	-27	125	-110	1988	3278	520	1488
530	pDC_plate6_BC89	6	89	48H	84	pDC_Zbtb46(pos)													ii	1	1	G	-0.631494434800032	-0.88914040199695	-0.764800287594074	-0.670633098858823	0	0	0	1.01887288008405	0	0	NA	NA	NA	145727	69477	137461	95992	66638	94405	441	-135	394	404	230	1515	591	1033
526	pDC_plate6_BC90	6	90	48H	84	pDC-like													iii	1	3	G	-0.720535369256241	0	0	0	1.08365055325884	0.797647394814879	0.869900907668196	0	0.743650793650794	0	pDClike	activated	activated_pDClike	119919	69809	112578	116550	67858	112561	355	22	216	352	448	3279	219	1727
550	pDC_plate6_BC91	6	91	48H	84	pDC-like													ii	1	1	D	-0.676737855426784	-0.925033701291239	-0.799904651083737	-0.751687655140956	-1.07561431514606	-0.91480316442646	-0.749157607301923	0	0	0.59040244690971	tDC	activated	activated_tDC	176466	68601	168581	115551	66237	114329	264	-117	215	21	118	649	139	607
539	pDC_plate6_BC92	6	92	48H	84	pDC													i	1	0	C	1.18965759251578	1.26282952336277	1.20285864757668	1.15697633616683	1.01144720505369	0.718811226392302	0.799860478117946	0	0.788448289416322	0	pDC	intermediate	intermediate_pDC	152875	70593	141925	127468	67676	123437	122	-87	383	-260	4324	15638	9042	8479
567	pDC_plate6_BC93	6	93	48H	84	pDC													i	1	0	C	1.22780157039127	1.35390296252897	1.27403477361267	1.08367901184002	-0.832528345135279	0.741274919899229	0.739876714664692	0	0.650999835623879	-0.620300751879699	pDC	intermediate	intermediate_pDC	139288	69994	130417	134302	67955	129522	308	-115	310	-76	1468	20813	3613	2740
499	pDC_plate6_BC94	6	94	48H	84	tDC													ii	1	1	D	-0.725205457489808	-1.02468528192598	-0.857482192128748	-0.801344203808168	-1.07385425620455	-0.895628348767866	-0.651633193338303	0.833333333333333	-0.462069852704702	0	tDC	activated	activated_tDC	168765	70555	156760	145558	68644	138968	702	-10	441	9	55	405	56	707
568	pDC_plate6_BC95	6	95	48H	84	tDC													vi	1	4	D	-0.63634940161971	-0.999427434640756	-0.90806558190338	-0.781708203582651	-1.23252561636173	-1.13566822006187	-0.834332148760002	-1.09064985742158	-0.661921914195665	0	tDC	intermediate	intermediate_tDC	126754	71313	116485	128658	67113	125634	409	119	276	237	49	957	59	584
571	pDC_plate6_BC96	6	96	48H	84	Empty	1		1											0
413	pDC_plate5_BC1	5	1	48H	84	cDC1													v	1	9	F	0	-1.00142984349701	-0.853885863186291	-0.845942599909008	-0.87567707693777	-0.876679610264774	-0.99489056938441	1	-0.858819493578611	-0.86951772723118	cDC1	quiescent	quiescent_cDC1	229928	71297	211348	173120	69600	163011	852	173	280	-533	248	20	107	62
415	pDC_plate5_BC2	5	2	48H	84	cDC1													v	1	9	F	-0.809728815415408	-0.973117910606961	-0.849423472974238	-0.815649867243738	-1.04601394403285	-0.918874800377957	-0.951037604099657	0	-1.00199395381746	-1.06579878331579	cDC1	quiescent	quiescent_cDC1	171249	69654	161125	158891	67077	155242	507	-199	291	-248	105	140	25	159
392	pDC_plate5_BC3	5	3	48H	84	cDC1													vii	0																208003	71193	191475	157325	68157	151274	603	-37	227	-187	159	130	25	161
414	pDC_plate5_BC4	5	4	48H	84	cDC1													v	1	9	F	-0.695796894328626	-1.036010055082	-0.831930718946703	-0.79483355079587	-1.13130176142333	-0.962818411287733	-0.97879672407466	0	-1.11243541090457	-0.947118753660378	cDC1	quiescent	quiescent_cDC1	183309	70556	170266	122605	68332	117589	441	-187	212	-170	382	406	-4	312
398	pDC_plate5_BC5	5	5	48H	84	cDC1													v	1	9	F	-0.728413258525785	-0.982612829465052	-0.859276007252707	-0.820993230668229	0	-0.936039844600556	-0.918076411130788	0	-0.996842191776906	-0.899373659271998	cDC1	quiescent	quiescent_cDC1	163146	69336	154204	119975	66799	117706	573	78	160	-44	215	19	24	122
396	pDC_plate5_BC6	5	6	48H	84	cDC1													v	1	9	F	-0.761091139496802	-1.00728526062915	-0.879952884342799	-0.824284524682293	0	-0.764212490190839	-0.881970771187709	0	-1.04723133437676	-0.967144278977498	cDC1	quiescent	quiescent_cDC1	227000	72264	205864	206077	70687	191060	482	14	524	-165	272	104	115	224
411	pDC_plate5_BC7	5	7	48H	84	cDC1													v	1	9	F	-0.783742968081264	-1.08220331851975	-0.90919845658702	-0.87237747204025	-1.13917427312294	-0.916248355833458	-0.97496961916696	0	-0.798879741000407	-0.872748902874024	cDC1	quiescent	quiescent_cDC1	186947	71138	172224	192974	69189	182786	448	103	596	97	501	1001	279	105
387	pDC_plate5_BC8	5	8	48H	84	cDC1													v	1	7	F	0	-0.986948111359634	-0.871002007835079	-0.804070502847247	-1.03453262930976	-0.817102355478816	-1.09879756060032	0	-1.0716926452406	-1.05612726097098	cDC1	intermediate	intermediate_cDC1	194975	72781	175566	181259	71322	166555	633	64	328	274	155	483	-2	439
468	pDC_plate5_BC9	5	9	48H	84	cDC1	1		1											0																186830	68787	178001	176740	67166	172451	478	-119	266	-155	82	37	28	176
408	pDC_plate5_BC10	5	10	48H	84	cDC1													v	1	9	F	-0.659547790654939	-0.78712598563998	-0.757171732914641	-0.760975375461739	-0.866146835304872	-0.735320306386298	-0.828017326301218	0	-0.966120652072926	-0.888812756790671	cDC1	quiescent	quiescent_cDC1	165962	69761	155911	116370	67603	112812	621	-146	208	251	303	555	84	437
397	pDC_plate5_BC11	5	11	48H	84	cDC1													v	1	9	F	-0.659360187473189	-0.921427324478553	-0.820907348400595	-0.83688665791709	0	-0.858530789938096	-1.00648080277696	0	-1.10988400763277	-1.03441330701811	cDC1	quiescent	quiescent_cDC1	225218	72563	203408	146797	70388	136678	435	134	407	-277	399	33	13	79
409	pDC_plate5_BC12	5	12	48H	84	cDC1													v	1	7	F	-0.834351839706064	-1.07696864028354	-0.862577823251506	-0.84812076124853	0	-0.871020803728802	-0.987310265286513	0	-0.972859715700778	-0.945772411668523	cDC1	intermediate	intermediate_cDC1	187302	72250	169896	148442	68967	141057	109	97	362	-181	347	16	195	28
449	pDC_plate5_BC13	5	13	48H	84	cDC2													vi	1	4	E	-0.730262405477869	-1.03109265385861	-0.837526424790045	0	-1.13895597123873	-0.955663137411602	-0.682259258985885	0	0.625509744645269	0.809022556390977	cDC2	intermediate	intermediate_cDC2	155537	69316	147056	125833	67009	123068	760	134	253	-44	82	52	10	85
388	pDC_plate5_BC14	5	14	48H	84	cDC2													vi	1	4	E	-0.660857139405676	-0.938316006559137	-0.847285959200637	-0.697234358314612	-1.28843136452321	-1.18780801310049	-0.720330403033144	-1.28009155035269	0	1.05407242780522	cDC2	intermediate	intermediate_cDC2	184605	72726	166354	151044	70397	140614	346	-129	323	-92	104	334	142	92
404	pDC_plate5_BC15	5	15	48H	84	cDC2													vi	1	4	D	0	-0.783186318823231	-0.703778985493303	-0.72569141594631	-1.04421295348805	-0.835187302199513	-0.790014504825069	-1.11837760768423	-0.751551924987314	0	tDC	intermediate	intermediate_tDC	180099	68803	171548	82598	66807	81026	440	-89	179	90	-8	402	25	-7
421	pDC_plate5_BC16	5	16	48H	84	cDC2													vi	1	4	E	0	-0.905798465605575	-0.761425554888522	-0.690886495262185	-1.38925272536259	-0.992868082890236	-0.712173993931214	-0.833333333333333	0	0.758093850113803	cDC2	intermediate	intermediate_cDC2	151730	68732	144675	145498	66308	143805	425	2	145	84	-11	749	66	225
461	pDC_plate5_BC17	5	17	48H	84	cDC2	1		1											0																175454	70168	163871	112125	66882	109869	23	57	336	-15	46	246	9	158
472	pDC_plate5_BC18	5	18	48H	84	cDC2	1		1											0																143668	69397	135674	136595	66265	135093	394	121	340	177	106	812	133	490
438	pDC_plate5_BC19	5	19	48H	84	cDC2													vi	1	4	E	-0.635818499387261	-0.985368947840619	-0.877433429732507	-0.763248639827821	-1.15043728596182	-1.16830858605627	-0.696739149154986	-0.992758517184452	0	0.826651782540548	cDC2	intermediate	intermediate_cDC2	174331	70316	162481	117349	68994	111467	77	76	304	67	113	333	136	121
407	pDC_plate5_BC20	5	20	48H	84	cDC2													vi	1	4	E	-0.701719836986458	-0.897036847552466	-0.805103023008809	-0.750091444273408	-1.30734176524361	-1.06848721424733	0	0	0	0.646372741850123	cDC2	intermediate	intermediate_cDC2	148664	68939	141326	118684	65915	118001	618	-30	117	107	-98	56	-27	224
420	pDC_plate5_BC21	5	21	48H	84	cDC2													vi	1	4	E	0	-0.956138308825383	-0.809940619584361	-0.665003910691456	-1.14442716221194	-0.924113797979088	-0.711235978022465	-1.12509380159087	0	0.782875694413882	cDC2	intermediate	intermediate_cDC2	151517	70088	141676	89684	66272	88687	95	238	86	69	103	139	93	196
422	pDC_plate5_BC22	5	22	48H	84	cDC2													vi	1	4	E	0	-1.00373804666087	-0.861401415009024	-0.754555417783446	-1.24112125305282	-1.04280934368712	0	-1	0	0.70530778770429	cDC2	intermediate	intermediate_cDC2	142985	73070	128242	186525	73236	166914	-146	-88	386	273	43	1082	97	613
393	pDC_plate5_BC23	5	23	48H	84	cDC2													ii	1	1	E	-0.717537591869754	-0.988654750848173	-0.888288759138039	-0.829532613192491	-1.20787114731284	-1.14246932909289	-0.809502146104695	0	0	0.743460801937306	cDC2	activated	activated_cDC2	168397	69770	158179	137957	66507	135942	281	-101	286	-186	97	34	34	65
394	pDC_plate5_BC24	5	24	48H	84	cDC2													xiii	0																180089	69221	170501	121391	67912	117145	326	-22	128	128	-9	375	26	91
448	pDC_plate5_BC25	5	25	48H	84	tDC													xi	0																187206	69918	175473	99391	67192	96941	312	10	261	142	131	398	32	315
419	pDC_plate5_BC26	5	26	48H	84	tDC													xi	0																168093	69010	159632	91938	66053	91218	424	-15	193	437	90	3532	56	421
402	pDC_plate5_BC27	5	27	48H	84	tDC													xi	0																228826	70806	211796	173873	70075	162611	418	15	255	267	262	905	97	103
395	pDC_plate5_BC28	5	28	48H	84	tDC													vii	0																172784	78203	144797	183037	72543	165358	561	-3	259	60	1	224	35	442
479	pDC_plate5_BC29	5	29	48H	84	tDC	1		1											0																175463	71061	161820	141989	68762	135327	487	-90	286	13	93	1279	33	547
476	pDC_plate5_BC30	5	30	48H	84	tDC	1		1											0																163042	68854	155185	71656	65943	71214	280	98	180	136	64	2176	186	596
401	pDC_plate5_BC31	5	31	48H	84	tDC													ii	1	1	D	0	-0.921390902772975	-0.820977258646101	-0.722320280080746	0	-0.777244612486051	-0.669031413052715	0	0.660691594662779	0.589473684210526	tDC	activated	activated_tDC	168374	72006	153244	156261	69268	147841	717	52	403	98	43	815	148	438
440	pDC_plate5_BC32	5	32	48H	84	tDC													xi	0																172967	70205	161464	141035	67382	137172	712	195	189	46	10	319	29	267
390	pDC_plate5_BC33	5	33	48H	84	tDC													vii	0																195359	72013	177789	135261	69927	126767	738	74	233	159	18	702	148	94
455	pDC_plate5_BC34	5	34	48H	84	tDC	1		1											0																150605	66822	147707	83818	64640	84979	128	-80	160	47	95	136	54	433
412	pDC_plate5_BC35	5	35	48H	84	tDC													ii	1	1	D	-0.730789138750722	-1.09689429604693	-0.908413088737267	-0.801551709133741	-1.23518617057563	-0.898324659324879	0	0.833333333333333	0	0	tDC	activated	activated_tDC	159978	68317	153466	130107	65937	129316	509	-10	206	293	144	1389	150	371
458	pDC_plate5_BC36	5	36	48H	84	tDC	1		1											0																173507	71549	158925	146863	68328	140863	376	20	203	214	-9	630	154	229
466	pDC_plate5_BC37	5	37	48H	84	pDC	1		1											0																133331	70803	123412	127069	67773	122874	460	-52	349	-200	2266	17088	2749	1907
439	pDC_plate5_BC38	5	38	48H	84	pDC													i	1	2	C	1.0828653922387	1.20826613035257	1.17017801297124	1.09115626323536	0.88010451202707	0.835116619040654	0.838823837347616	-1	0.704265560343903	0	pDC	quiescent	quiescent_pDC	119091	71414	109288	139604	68068	134411	89	25	230	-191	2297	23521	8858	6342
469	pDC_plate5_BC39	5	39	48H	84	pDC	1		1											0																138646	69924	129945	117402	67395	114163	578	-3	120	-115	3013	12711	4888	1715
475	pDC_plate5_BC40	5	40	48H	84	pDC	1		1											0																141154	70521	131176	91023	66925	89134	77	-90	402	-140	2732	12263	9024	1899
444	pDC_plate5_BC41	5	41	48H	84	pDC													ix	1	8	C	1.18119260212539	1.10723054733301	1.10171736281878	1.05323140832825	-0.784843027301379	-0.744212697201247	0.788179636883514	-1	0.763740414370761	0.646616541353384	pDC	activated	activated_pDC	169606	70151	158448	111762	67163	109055	368	121	389	-440	4429	22935	8004	5756
460	pDC_plate5_BC42	5	42	48H	84	pDC	1		1											0																124499	70475	115774	107703	66840	105601	150	0	321	-118	3863	15152	9307	2825
462	pDC_plate5_BC43	5	43	48H	84	pDC	1		1											0																129951	70480	120836	100927	66544	99398	121	-138	117	-53	2078	20098	9535	1556
471	pDC_plate5_BC44	5	44	48H	84	pDC	1		1											0																113716	68690	108495	103779	65672	103563	516	-54	167	-144	2577	9860	4896	1776
470	pDC_plate5_BC45	5	45	48H	84	pDC	1		1											0																156892	69637	147652	125648	67544	121912	388	27	265	-324	3888	26564	6509	6220
425	pDC_plate5_BC46	5	46	48H	84	pDC													i	1	2	C	1.03831070343282	0	1.12085589381852	1.0081901189306	-1.06905161475175	0	0.744682431579487	-1	0.702807972956555	0	pDC	quiescent	quiescent_pDC	132739	69766	124691	109026	66559	107350	319	-192	421	-111	2745	11484	11981	3553
436	pDC_plate5_BC47	5	47	48H	84	pDC													ix	1	8	C	1.21676633434478	1.26716177759094	1.20802651394164	1.06024296674689	0	0.830238936315155	0.67136133574601	0	0	0	pDC	activated	activated_pDC	155998	69299	147528	102233	66276	101091	431	-112	196	-192	2760	10681	5728	2734
433	pDC_plate5_BC48	5	48	48H	84	pDC													ix	1	8	C	1.14250465708896	1.15790807627997	1.1546337665203	1.05908659203007	0.860000272877355	0.814617890111794	0.770660575170064	0	0.79283713185109	0.725563909774436	pDC	activated	activated_pDC	157041	70151	146710	130588	67664	126481	540	-71	350	-126	1686	29687	11905	3706
429	pDC_plate5_BC49	5	49	48H	84	pDC-like													xi	0																149902	69025	142326	97656	66471	96282	308	122	289	38	160	1162	25	1046
428	pDC_plate5_BC50	5	50	48H	84	pDC-like													iii	1	3	G	0	0	-0.70029982836714	0	0.956005348396163	0.862034100606513	0	-1	0	0	pDClike	activated	activated_pDClike	140225	67909	135325	116834	64988	117819	435	7	267	56	299	2090	97	1598
416	pDC_plate5_BC51	5	51	48H	84	pDC-like													xi	0																164451	70220	153481	142425	66918	139484	459	-97	169	43	219	1212	27	581
406	pDC_plate5_BC52	5	52	48H	84	pDC-like													xi	0																166477	69022	158069	104889	65967	104204	430	122	250	121	349	898	95	808
463	pDC_plate5_BC53	5	53	48H	84	pDC-like	1		1											0																137892	69075	130827	134694	66364	133013	186	95	272	127	105	890	85	717
385	pDC_plate5_BC54	5	54	48H	84	pDC-like													x	0																175177	69443	165321	145572	67932	140438	679	76	255	95	332	643	237	347
445	pDC_plate5_BC55	5	55	48H	84	pDC-like													xi	0																176329	71394	161861	159324	68901	151543	384	-46	229	227	148	1877	32	804
453	pDC_plate5_BC56	5	56	48H	84	pDC-like													iii	1	3	G	-0.752308585995263	-0.938462792312221	-0.784307290484125	-0.670211531918471	0.868104730328954	0.677460897504517	0	0	0.634126984126984	0	pDClike	activated	activated_pDClike	172925	68933	164402	69785	67062	68197	289	131	167	123	282	1583	148	604
389	pDC_plate5_BC57	5	57	48H	84	pDC-like													xi	0																173141	68569	165484	100074	65615	99953	446	-17	230	340	422	2312	211	534
400	pDC_plate5_BC58	5	58	48H	84	pDC-like													iii	1	3	D	-0.742998150294998	0	0	0	1.25204999113149	0.99128813043181	1.069927678382	0	0.746031746031746	0	NA	NA	NA	185105	69329	174977	122230	67106	119370	266	174	205	64	446	2947	137	532
464	pDC_plate5_BC59	5	59	48H	84	pDC-like	1		1											0																163058	68665	155628	114902	65843	114367	289	-34	113	37	114	232	112	747
426	pDC_plate5_BC60	5	60	48H	84	pDC-like													ii	1	1	D	-0.762309197880356	-0.883245266366914	-0.806533938217302	-0.715417354708702	0	0	0.942251482325367	1	0.843160166663093	0.670676691729323	tDC	activated	activated_tDC	168194	69298	159064	131260	66596	129171	697	2	553	91	248	588	211	778
467	pDC_plate5_BC61	5	61	48H	84	pDC_Zbtb46(pos)	1		1											0																138922	71436	127449	127645	68214	122635	165	-85	233	-207	4975	9307	13077	1981
417	pDC_plate5_BC62	5	62	48H	84	pDC_Zbtb46(pos)													iii	1	3	G	-0.61752582686882	0	0	0	1.03296358451694	0.861996579970163	0	0	0	0	pDClike	activated	activated_pDClike	106750	71709	97561	152322	69503	143629	153	-22	229	-42	520	1474	5644	1577
430	pDC_plate5_BC63	5	63	48H	84	pDC_Zbtb46(pos)													xiii	0																127399	67218	124210	98733	64413	100454	298	86	65	-9	2791	1230	6158	848
437	pDC_plate5_BC64	5	64	48H	84	pDC_Zbtb46(pos)													iii	1	3	G	0	-0.790446012491569	0	0	0	0	0	0.833333333333333	0	0	pDClike	activated	activated_pDClike	169132	69500	159486	117286	66440	115689	458	-124	389	40	390	633	1819	467
424	pDC_plate5_BC65	5	65	48H	84	pDC_Zbtb46(pos)													iii	1	3	G	0	0	0	0.865824657422839	0.881005007299469	0.758309288802126	0.79457565153899	0.833333333333333	0.787122560265289	0	pDClike	activated	activated_pDClike	97896	71016	90342	95783	68140	92122	101	105	339	10	215	899	562	1501
391	pDC_plate5_BC66	5	66	48H	84	pDC_Zbtb46(pos)													vii	0																178765	70858	165337	99075	67743	95847	574	-25	240	4	174	1863	996	623
474	pDC_plate5_BC67	5	67	48H	84	pDC_Zbtb46(pos)	1		1											0																119733	69524	112864	94759	64147	96811	853	-90	384	-175	992	15995	6454	5541
418	pDC_plate5_BC68	5	68	48H	84	pDC_Zbtb46(pos)													ix	1	8	C	0	0	0	0.913870482986847	1.10046662027752	1.06753265112509	0	0	0	0	pDC	activated	activated_pDC	184955	72858	166367	188958	71001	174414	144	194	441	137	3085	17572	7519	2290
427	pDC_plate5_BC69	5	69	48H	84	pDC_Zbtb46(pos)													ix	1	8	G	0	0	0.937016360600895	0	1.36997394021257	1.0389781530477	0.924244652339367	0.833333333333333	0.645815198359098	0	NA	NA	NA	161125	68915	153225	116005	66133	114958	209	-138	182	93	1179	315	9161	1658
399	pDC_plate5_BC70	5	70	48H	84	pDC_Zbtb46(pos)													xi	0																169482	69949	158789	141083	67539	136899	353	-110	705	-150	1167	3784	7417	2353
410	pDC_plate5_BC71	5	71	48H	84	pDC_Zbtb46(pos)													ii	1	1	G	0	0	0	0	0	0	0	1.15814948221522	0.61214096324407	0	NA	NA	NA	114268	71167	105227	164725	69839	154575	646	98	247	179	400	677	2900	1748
403	pDC_plate5_BC72	5	72	48H	84	pDC_Zbtb46(pos)													iii	1	3	G	0	0	0	0	1.27388700148718	1.10254069865468	1.0449450854969	0	0.780394931498038	0	pDClike	activated	activated_pDClike	149603	68585	142952	104048	65620	103914	322	133	328	202	511	2568	670	1110
459	pDC_plate5_BC73	5	73	48H	84	pDC_TdT(neg)	1		1											0																140044	68618	133753	88598	66542	87259	201	124	169	147	1812	6976	9788	1795
456	pDC_plate5_BC74	5	74	48H	84	pDC_TdT(neg)	1		1											0																154109	68160	148177	86808	64807	87785	166	-66	73	20	1693	3648	6950	795
452	pDC_plate5_BC75	5	75	48H	84	pDC_TdT(neg)	1		1											0																148085	69661	139316	88638	66600	87222	111	90	186	-23	1117	8968	6416	1881
450	pDC_plate5_BC76	5	76	48H	84	pDC_TdT(neg)													i	1	0	B	0.95428561824489	1.18181091949646	1.16539705812556	1.03990193215562	0	0.97501261810148	0.848896306587791	0	0.663492063492064	0	pDC	intermediate	intermediate_pDC	172257	69875	161560	101765	66830	99795	231	-94	107	-80	2005	10094	6424	674
478	pDC_plate5_BC77	5	77	48H	84	pDC_TdT(neg)	1		1											0																142063	67904	137109	74160	65102	74654	144	12	147	23	1470	194	5727	309
432	pDC_plate5_BC78	5	78	48H	84	pDC_TdT(neg)													i	1	0	C	1.18602744632908	1.20458910799027	1.17070073636654	1.05026051304657	0	0.705640189218408	0.694075751751736	0	0	-0.725563909774436	pDC	intermediate	intermediate_pDC	141792	69313	134066	103556	66166	102570	136	-86	126	-198	2659	23009	10933	1623
434	pDC_plate5_BC79	5	79	48H	84	pDC_TdT(neg)													i	1	0	B	1.01410040614201	1.14659395602429	1.08570887866532	1.05230587883545	0	0	0.815134452574389	0	0.701745960278153	0.670676691729323	pDC	intermediate	intermediate_pDC	147863	68531	141401	82957	65236	83339	72	-2	93	-90	1698	2601	10033	638
431	pDC_plate5_BC80	5	80	48H	84	pDC_TdT(neg)													ix	1	12	C	0.892945844623992	1.02608296487754	0	0.84928089294007	0	0.668080738417019	0	0	0	0	pDC	IFNI	IFNI_pDC	149258	69398	140952	78675	66184	77904	206	22	85	-149	2094	16834	5233	1532
442	pDC_plate5_BC81	5	81	48H	84	pDC_TdT(neg)													i	1	0	C	0	0	0.927515502115907	0.89004384757821	0	0	0	0.992796037820802	0.676369503226775	0	pDC	intermediate	intermediate_pDC	120105	71516	110062	143426	68276	137671	156	151	340	-246	6060	9936	10032	3476
451	pDC_plate5_BC82	5	82	48H	84	pDC_TdT(neg)													i	1	2	B	1.08492226498853	1.10126366722259	0.987126413116958	0.921456477928044	-0.799401034205176	-0.692406572253578	-0.680495789077435	0	-0.578571428571429	0	pDC	quiescent	quiescent_pDC	162958	69605	153432	98308	67125	95981	-351	190	125	-154	2465	9915	17616	638
435	pDC_plate5_BC83	5	83	48H	84	pDC_TdT(neg)													ix	1	8	C	0.959045421175873	1.16537578184439	1.0883842683989	1.05469569536151	0.964334929665862	0.864397900696563	0.802546965143565	-1	0.634920634920635	-0.699248120300752	pDC	activated	activated_pDC	128539	69391	121397	102278	65799	101870	369	183	114	-255	2565	14474	6147	977
405	pDC_plate5_BC84	5	84	48H	84	pDC_TdT(neg)													xi	0																149739	69736	140720	120298	72642	108530	151	305	365	254	1344	11674	10410	2081
477	pDC_plate5_BC85	5	85	48H	84	Empty	1		1											0
447	pDC_plate5_BC86	5	86	48H	84	pDC_TdT(neg)													i	1	0	B	0.896409823303079	1.13649994047832	0.973847394913356	0.826749210593313	0	0	0	0	0	0	pDC	intermediate	intermediate_pDC	104123	68033	100301	76234	65286	76526	-26	-123	146	-24	1751	4288	6110	1303
473	pDC_plate5_BC87	5	87	48H	84	pDC_TdT(neg)	1		1											0																151048	67979	145621	69743	64856	70474	147	-22	48	-78	3238	7628	7369	361
443	pDC_plate5_BC88	5	88	48H	84	pDC_Zbtb46(pos)													i	1	0	C	0	0	0.851004470728131	0.885715505766391	0	0.814580369475444	0	0	0	0	pDC	intermediate	intermediate_pDC	153864	72669	138762	140448	72232	127428	217	237	468	-162	3461	10438	6454	3214
454	pDC_plate5_BC89	5	89	48H	84	pDC_Zbtb46(pos)	1		1											0																152768	69625	143796	108007	67533	104812	405	-25	247	13	10	1136	1028	1908
446	pDC_plate5_BC90	5	90	48H	84	pDC-like													ii	1	1	D	0	-0.914146123165111	-0.815372252815972	0	0	0	0	0.990057031367252	0.706822681046004	0.699248120300752	tDC	activated	activated_tDC	138482	68483	132523	123254	65898	122576	500	-47	218	16	174	843	111	481
441	pDC_plate5_BC91	5	91	48H	84	pDC-like													xi	0																150615	70077	140854	119827	67072	117083	423	-9	414	174	247	1227	259	1025
465	pDC_plate5_BC92	5	92	48H	84	pDC	1		1											0																168094	69643	158180	126189	66659	124062	574	-52	420	-177	1878	31831	4133	2510
457	pDC_plate5_BC93	5	93	48H	84	pDC	1		1											0																152266	69671	143230	113499	66295	112200	412	98	340	201	1554	12834	6770	1553
386	pDC_plate5_BC94	5	94	48H	84	tDC													x	0																214444	71116	197617	151328	67684	146526	600	-25	344	32	236	561	112	44
423	pDC_plate5_BC95	5	95	48H	84	tDC													vi	1	4	D	0	-0.98456280362448	-0.810243350188758	-0.727472172849517	-1.21605746797102	-0.824235634499156	-0.847862667468369	0	-0.663492063492063	0	tDC	intermediate	intermediate_tDC	172352	69877	161644	137815	68651	131561	523	56	280	297	109	1480	74	395
480	pDC_plate5_BC96	5	96	48H	84	Empty	1		1											0
318	pDC_plate4_BC1	4	1	36H	81	cDC1													v	1	7	F	-0.725736064284175	-1.02890580404997	-0.89761396011396	-0.897144578896665	-1.18569986219694	-0.850754144361976	-1.1241030296802	0	-1.11851839940539	-1.04541898420071	cDC1	intermediate	intermediate_cDC1	207474	70950	191642	183555	69136	173997	59	328	371	-247	487	110	16	227
338	pDC_plate4_BC2	4	2	36H	81	cDC1													xii	1	10	F	-0.667344171840444	-0.89101739818227	-0.780843005319592	-0.797243650074295	0	0	-0.76490118114774	0	-0.798260114491542	-0.912374644400285	cDC1	activated	activated_cDC1	155152	68232	149021	107228	65398	107454	150	9	223	7	84	101	20	7
307	pDC_plate4_BC3	4	3	36H	81	cDC1													v	1	7	F	-0.771988373132782	-0.865124996871411	-0.746366952144192	-0.765618505099271	-1.07719018187276	-0.889844859318723	-0.943895245789977	0	-0.977697733753565	-0.846393900103704	cDC1	intermediate	intermediate_cDC1	173569	68476	166117	161052	66182	159480	421	245	56	-167	451	52	66	103
351	pDC_plate4_BC4	4	4	36H	81	cDC1													xii	1	10	F	0	-0.909384299140977	-0.797874808708892	-0.80911265757685	-0.991615843259247	-0.732870297356831	-0.871670291926638	0.833333333333333	-0.889772946549173	-0.951606334611856	cDC1	activated	activated_cDC1	215217	72409	194788	191670	69980	179498	592	203	332	92	280	188	120	63
302	pDC_plate4_BC5	4	5	36H	81	cDC1													v	1	7	F	-0.763277118688244	-1.01465016009851	-0.892004985754986	-0.95046098570837	-1.02845428622106	-0.819647766344085	-1.08253787691679	0	-1.08816992202854	-0.833143021895125	cDC1	intermediate	intermediate_cDC1	139166	72122	126458	171818	69760	161415	278	-66	263	-257	365	208	54	215
347	pDC_plate4_BC6	4	6	36H	81	cDC1													xii	1	10	F	-0.714913871920895	-0.936554599949279	-0.821717850266364	-0.83178112572517	0.686989207700599	-0.765053129493454	-0.7650813559059	0.988218520186102	-0.645546479134953	-0.764761182560183	cDC1	activated	activated_cDC1	170778	70007	159872	133162	67440	129402	483	388	171	-299	331	228	50	199
291	pDC_plate4_BC7	4	7	36H	81	cDC1													v	1	7	F	-0.746248067670815	-0.862055862643163	-0.846509971509972	-0.978799870524338	0	-0.70230296354465	-1.01998520371576	0	-1.12671397840241	-0.926421580741588	cDC1	intermediate	intermediate_cDC1	192207	70804	177906	144023	67772	139271	75	-122	195	110	-18	147	27	316
319	pDC_plate4_BC8	4	8	36H	81	cDC1													xii	1	10	F	-0.71053459323888	-0.893737094852258	-0.787746802407991	-0.820685428851051	0	-0.790379559029699	-0.951775714978673	0.833333333333333	-0.858372819336349	-0.947554105886057	cDC1	activated	activated_cDC1	185746	71725	169717	197167	70314	183770	94	91	336	125	207	343	85	952
377	pDC_plate4_BC9	4	9	36H	81	cDC1													xii	1	9	F	0	-0.963998198112369	-0.837097142210267	-0.811418592889702	0	-0.813417229748594	-0.864802548715791	0.833333333333333	-0.941970941160495	-0.806662931529634	cDC1	quiescent	quiescent_cDC1	145001	68376	138979	102088	67624	98935	-82	616	135	-28	295	651	-9	140
306	pDC_plate4_BC10	4	10	36H	81	cDC1													v	1	7	F	-0.69724841444947	-0.890908133065535	-0.73586418042744	-0.8111156530398	-1.00290614383365	-0.72861786777646	-1.01861174970319	0	-1.13989730065822	-1.09829329063316	cDC1	intermediate	intermediate_cDC1	152107	67629	147400	80286	65389	80467	267	-159	171	75	547	868	45	217
355	pDC_plate4_BC11	4	11	36H	81	cDC1													xii	1	10	F	-0.773532037108599	-1.00357181656127	-0.853715256532118	-0.812916754083856	0	-0.678846096750672	-0.800989314614842	0	-0.725250673584757	-0.901592398375498	cDC1	activated	activated_cDC1	118309	69167	112099	129465	67356	125966	133	-69	396	79	-78	-39	75	149
292	pDC_plate4_BC12	4	12	36H	81	cDC1													xii	1	10	F	-0.841129845824652	-1.01595788771691	-0.926014957264957	-0.886889179755672	0	-0.82714930598399	-0.947600562402638	0	-0.89543641860166	-0.769098060324156	cDC1	activated	activated_cDC1	191818	70202	179068	134866	68350	129313	74	63	342	58	-22	539	36	765
344	pDC_plate4_BC13	4	13	36H	81	cDC2													ii	1	1	E	-0.779274138834102	-0.87949649952423	-0.726576580260169	-0.771833400713324	0	-0.79235426126838	0	0.833333333333333	-0.58015873015873	0	cDC2	activated	activated_cDC2	128640	67855	124244	75842	64865	76626	80	-31	186	60	46	127	15	22
290	pDC_plate4_BC14	4	14	36H	81	cDC2													vi	1	4	E	-0.854889283594166	-1.09924524537509	-0.94425291282	-0.858065915311013	-1.18863329376612	-1.20004505200183	-0.750580883798826	-1.20201110610836	0	0.863717939603624	cDC2	intermediate	intermediate_cDC2	138977	69482	131084	86550	67653	83842	262	-17	332	13	7	242	143	179
310	pDC_plate4_BC15	4	15	36H	81	cDC2													ii	1	1	E	-0.773381954563199	-1.00499760074257	-0.851316501319315	-0.836840518338751	0.729312485503391	-0.76588539304603	-0.621386355812216	0	0.563689314837446	0.790548128538365	cDC2	activated	activated_cDC2	167791	72310	152073	122900	69014	116707	-90	60	267	-69	-9	209	110	89
313	pDC_plate4_BC16	4	16	36H	81	cDC2													vi	1	4	E	-0.807883837422918	-1.10819556554072	-0.948879976936033	-0.810253881617874	-1.3679751135852	-1.20459751048194	-0.683597700046501	0	0.639857278646113	0.980500553499914	cDC2	intermediate	intermediate_cDC2	148055	68931	140763	99458	66514	97995	308	-51	284	-110	69	171	286	205
336	pDC_plate4_BC17	4	17	36H	81	cDC2													ii	1	1	E	-0.615632397030965	-0.917713880410675	-0.826147409921611	-0.805719385026948	-1.34978101592239	-1.06338713152488	-0.817323944941471	0	-0.607936507936508	-0.565413533834586	cDC2	activated	activated_cDC2	139360	74231	123036	106290	68915	101078	-68	-107	398	98	170	243	133	147
361	pDC_plate4_BC18	4	18	36H	81	cDC2													xiii	0																192026	72234	174219	154533	69604	145502	23	58	180	-96	128	124	158	100
334	pDC_plate4_BC19	4	19	36H	81	cDC2													vi	1	4	E	-0.760356975864285	-1.00464390202418	-0.916309859845992	-0.84167757417103	-1.32350974854352	-1.26909677818263	-0.74576073587005	-1.38072189704337	0	0.954309908043409	cDC2	intermediate	intermediate_cDC2	147072	69862	137964	87804	66631	86362	1	-52	160	-158	18	73	47	118
362	pDC_plate4_BC20	4	20	36H	81	cDC2	1	1												0																158116	69528	149038	106621	67185	104004	236	-29	235	421	57	823	50	157
293	pDC_plate4_BC21	4	21	36H	81	cDC2													ii	1	1	E	-0.816640950422995	-1.09065411858172	-0.910487426738552	-0.815092189775057	-1.18089722074414	-1.00935727898983	-0.676710179249281	0	0	0.840300661604484	cDC2	activated	activated_cDC2	145168	70959	134074	93922	76785	80162	138	-13	236	387	13	400	165	221
354	pDC_plate4_BC22	4	22	36H	81	cDC2													ii	1	1	NA	0	-0.869024945190267	-0.732662619889657	-0.694055626209598	0	-0.771088300016915	-0.685763109180415	-1.28057931862524	0	0.63440805977122	NA	NA	NA	164905	68948	156744	117915	66174	116778	185	-64	286	-132	16	72	65	-31
356	pDC_plate4_BC23	4	23	36H	81	cDC2													ii	1	1	E	0	-0.94701846176784	-0.811903798691845	0	0	-0.879695152660642	0	-0.833333333333333	0	0	cDC2	activated	activated_cDC2	122260	67711	118333	105631	65277	106050	143	-7	119	-84	25	48	28	30
299	pDC_plate4_BC24	4	24	36H	81	cDC2													ii	1	1	E	0	-0.953063679943276	-0.847977164684166	-0.821761040889243	0	-0.870323096941067	-0.747677931563495	-1.11954074741108	-0.616217133709254	0.649692782158007	cDC2	activated	activated_cDC2	127552	70618	118373	128241	68094	123424	230	-44	116	217	81	80	-3	335
327	pDC_plate4_BC25	4	25	36H	81	tDC													x	0																184150	72610	166210	166014	69817	155833	99	-86	357	329	82	621	54	206
301	pDC_plate4_BC26	4	26	36H	81	tDC													x	0																138934	68845	132256	158988	68359	152423	394	37	230	-114	269	310	78	-38
373	pDC_plate4_BC27	4	27	36H	81	tDC	1	1												0																149107	70212	139177	95825	66777	94044	382	-216	415	-149	-31	-14	90	89
321	pDC_plate4_BC28	4	28	36H	81	tDC													vii	0																181739	70315	169388	120443	68295	115578	185	185	249	222	177	450	48	101
378	pDC_plate4_BC29	4	29	36H	81	tDC													xi	0																130254	68891	123910	74524	65420	74656	98	-37	122	-18	-11	166	-18	8
376	pDC_plate4_BC30	4	30	36H	81	tDC													ii	1	1	D	-0.859656997700441	-1.12244901163063	-0.970455144560277	-0.88272454873086	0	-0.948379775845862	-0.69688615623839	-0.833333333333333	0	0.88176914596261	tDC	activated	activated_tDC	177509	71956	161672	107169	68972	101830	139	73	195	126	109	475	125	-7
308	pDC_plate4_BC31	4	31	36H	81	tDC													ii	1	1	D	-0.830255623532576	-1.0416081878506	-0.943108974358974	-0.850405922701203	-0.947402889771192	-0.796396616142508	-0.729298024379992	1.31506078343089	0	0.501503759398496	tDC	activated	activated_tDC	172574	72143	156769	185540	69754	174319	241	20	231	118	89	438	34	194
366	pDC_plate4_BC32	4	32	36H	81	tDC													ii	1	1	D	-0.635128618640515	-0.889084670507811	-0.732159458535528	-0.747483379438534	0	-0.863105243274	-0.693506223504895	0	0	-0.615825075972236	tDC	activated	activated_tDC	168799	69659	158808	108372	67062	105906	263	84	283	24	36	2654	94	402
312	pDC_plate4_BC33	4	33	36H	81	tDC													ii	1	1	D	-0.740867516504156	-0.951994891272687	-0.81432327844417	-0.810803050643823	0	0	-0.732876726588022	0	0	0	tDC	activated	activated_tDC	160784	71329	147725	107964	68179	103779	325	-25	303	90	52	899	95	293
363	pDC_plate4_BC34	4	34	36H	81	tDC													ii	1	1	D	-0.697537648331254	-1.00488503883352	-0.906132467408357	-0.824211386452339	-1.19586454368084	-0.854955161818129	-0.751129262330095	0	0	0	tDC	activated	activated_tDC	133331	68675	127236	100944	67534	97958	384	54	294	171	250	402	146	17
320	pDC_plate4_BC35	4	35	36H	81	tDC													ii	1	1	D	-0.68853413997121	-0.963853610220828	-0.878839130752683	-0.765175943300229	0	-0.894049894411073	-0.687857546114424	0	0.768196079272171	0.602422873934047	tDC	activated	activated_tDC	180610	72723	162760	152824	69754	143582	86	-191	475	267	110	386	8	163
367	pDC_plate4_BC36	4	36	36H	81	tDC													ii	1	1	D	-0.686186293537561	-0.976066027887364	-0.825842113803618	-0.765132529370211	0	-0.786763686452231	-0.711083387792668	0	0	0	tDC	activated	activated_tDC	165270	69548	155736	117914	68006	113631	182	114	150	349	211	719	127	231
360	pDC_plate4_BC37	4	37	36H	81	pDC													i	1	0	C	1.05872609856681	1.12085356599447	1.06143302694687	0.974836065758942	0	0	0.83191753257482	0	0.847343181607027	0	pDC	intermediate	intermediate_pDC	132513	69754	124500	156818	67335	152628	-212	174	187	-188	4568	14077	29365	2231
324	pDC_plate4_BC38	4	38	36H	81	pDC													i	1	0	C	1.1867738214023	1.29052304978138	1.25506729021475	1.13676515047936	0.925378276233747	0.790229476484299	0.83349339930152	-1	0	0	pDC	intermediate	intermediate_pDC	149195	69694	140294	115265	67631	111695	276	-40	264	-159	3549	28396	12003	4807
343	pDC_plate4_BC39	4	39	36H	81	pDC													i	1	0	C	1.21134596469003	1.24020141741437	1.13288390345459	1.04460356501049	-0.846936269493676	-0.616849884496364	0.709152896640441	0	0.691269841269841	0.696992481203007	pDC	intermediate	intermediate_pDC	174912	71252	160880	69298	67364	67418	240	137	368	-98	289	9993	12393	3021
371	pDC_plate4_BC40	4	40	36H	81	pDC													i	1	0	C	1.14792243345389	1.26129021290461	1.07557574133722	1.04350771933071	0.757903210402085	0.730067417297299	0	-1	0	0.646616541353384	pDC	intermediate	intermediate_pDC	163041	69019	154813	108043	65924	107407	115	122	137	-215	1117	15773	10126	2256
353	pDC_plate4_BC41	4	41	36H	81	pDC													ix	1	8	C	1.13734693188865	1.16648415444992	1.12502625642821	1.00931185826943	0	0	0	0	0	0	pDC	activated	activated_pDC	142772	69399	134824	105698	65975	104995	242	-6	276	-291	2246	5232	15608	3302
346	pDC_plate4_BC42	4	42	36H	81	pDC													i	1	0	C	0.918677089984794	0	1.08489156215406	0.995263707211741	0	0.842396916307599	0.681898483636366	0	0.627135638887102	0	pDC	intermediate	intermediate_pDC	153088	70341	142632	126123	66988	123389	397	59	217	-156	1441	14071	7574	3756
359	pDC_plate4_BC43	4	43	36H	81	pDC													i	1	0	C	1.15489595392952	1.11117227744835	1.02340461933551	0.986344379133654	0	0.742588142171479	0.636357657493463	0	0.742561623178462	0.589473684210526	pDC	intermediate	intermediate_pDC	150082	69649	141220	127599	67393	124083	181	251	321	-359	1437	22065	7118	2954
365	pDC_plate4_BC44	4	44	36H	81	pDC													i	1	0	B	1.10877747853183	1.17472048359413	1.086432473758	1.06011502088583	0	0	0.812992133062844	0	0.745049420038164	0.701503759398496	pDC	intermediate	intermediate_pDC	161557	70349	150503	99973	67582	96947	135	-85	265	-63	2199	9453	12938	5701
368	pDC_plate4_BC45	4	45	36H	81	pDC													i	1	0	C	1.10451896837224	1.22434743472329	1.09289231673574	1.06345533973659	0	0.833079337011037	0.749444476933941	0	0.74390093122646	0	pDC	intermediate	intermediate_pDC	128750	71079	118710	106815	68667	101944	217	-17	270	-185	1556	10722	2388	3067
316	pDC_plate4_BC46	4	46	36H	81	pDC													i	1	8	C	1.08627717685672	1.20577348623632	1.14395549763909	1.02826081095257	0.904602076596674	0.677049464319713	0.707069247480818	0	0	-0.703759398496241	pDC	activated	activated_pDC	110279	72302	99959	122643	67807	118536	402	120	446	-255	1668	8078	17847	3625
328	pDC_plate4_BC47	4	47	36H	81	pDC													ix	1	8	C	1.05975799813257	1.06071987231949	1.0516555339411	0.952811403110716	-1.17471654864721	-0.75967249319249	0	-1	0.685612086647656	0	pDC	activated	activated_pDC	165339	71573	151392	125748	68319	120625	-4	26	575	-110	1617	28452	12707	6894
339	pDC_plate4_BC48	4	48	36H	81	pDC													ix	1	8	C	0.998485223303263	0.910000642313822	0.853510656822791	0	0	0	0	0	0	-0.615789473684211	pDC	activated	activated_pDC	161556	69611	152099	123046	66783	120749	433	-113	304	-441	1993	13308	13359	4400
329	pDC_plate4_BC49	4	49	36H	81	pDC-like	1	1												0																114566	69088	108676	154362	66622	151846	474	23	104	235	328	2116	40	1320
379	pDC_plate4_BC50	4	50	36H	81	pDC-like	1		1											0																216214	73346	193192	157266	70382	146438	424	11	356	279	553	711	91	268
323	pDC_plate4_BC51	4	51	36H	81	pDC-like													iii	1	3	D	0	0	0	0	1.25994296863275	0.951602464840235	0.882879404605698	0	0	0	NA	NA	NA	162563	70044	152101	115662	67123	112928	137	40	370	84	104	898	118	1037
309	pDC_plate4_BC52	4	52	36H	81	pDC-like													iii	1	3	D	-0.805764364626266	-0.808032538039376	-0.642389652449873	-0.620624745115049	1.1842877218834	0.936082812879207	0.960438392439928	0	0	0.661654135338346	NA	NA	NA	163521	68802	155759	88052	66051	87365	160	57	273	211	152	328	129	817
364	pDC_plate4_BC53	4	53	36H	81	pDC-like													ii	1	1	D	-0.644577056751292	-0.975183743467754	-0.840450909859397	-0.802492610300849	-1.10885759895215	-0.845773773579098	-0.760321818235843	1.02622692480864	0	0	tDC	activated	activated_tDC	160858	70925	148635	194781	68882	185319	160	145	498	-104	87	1753	51	8093
311	pDC_plate4_BC54	4	54	36H	81	pDC-like													iii	1	3	D	-0.73620963971129	-0.753396032492109	0	0	0	0.765278253311554	0	0	0	0	NA	NA	NA	170828	68617	163157	122840	65629	122666	434	93	203	-52	196	214	165	743
350	pDC_plate4_BC55	4	55	36H	81	pDC-like													iii	1	3	D	-0.749032505936007	-1.05504167459467	-0.802904177425789	-0.676002589218573	0	0	0	-0.888601230676872	0.94549931033497	0.747794520068745	NA	NA	NA	148043	70052	138500	146263	66087	145044	206	196	305	220	143	2480	97	804
369	pDC_plate4_BC56	4	56	36H	81	pDC-like													iii	1	3	D	0	0	0	0	1.21963216132509	1.16400481244721	0	0	0	0	NA	NA	NA	167200	70064	156393	107844	67663	104454	191	160	133	279	203	3036	191	1610
294	pDC_plate4_BC57	4	57	36H	81	pDC-like													vi	1	1	D	-0.766537245091099	-1.06749962479364	-0.909290935334947	-0.825952940674963	-1.20761191382533	-1.07304498417868	-0.695884454608925	0	0.620296520228983	0.674278842084951	tDC	activated	activated_tDC	188653	71838	172104	134724	69637	126790	346	159	427	80	109	896	257	1257
295	pDC_plate4_BC58	4	58	36H	81	pDC-like													xiii	0																120660	70816	111664	168617	69150	159805	306	-99	213	255	181	2242	111	2461
357	pDC_plate4_BC59	4	59	36H	81	pDC-like													iii	1	3	D	-0.821210425576587	0	0	0	1.38223977733208	0.941509413662088	0	0	0	0	NA	NA	NA	158935	70152	148477	144197	67868	139242	733	111	231	30	212	473	41	398
348	pDC_plate4_BC60	4	60	36H	81	pDC-like	1	1												0																190178	69306	179832	120560	67106	117739	217	24	286	59	46	289	55	1186
345	pDC_plate4_BC61	4	61	36H	81	pDC_Zbtb46(pos)													iii	1	0	G	0	0.91454146911704	1.01054273760825	0.973740220079159	0.762163508111279	0.896918418560335	0.853189225700869	0	0	0	NA	NA	NA	197159	70459	183384	143995	68693	137378	122	43	328	144	354	976	556	665
333	pDC_plate4_BC62	4	62	36H	81	pDC_Zbtb46(pos)													i	1	0	G	0.966152906408236	1.18487119499706	1.12633875714977	1.0420203011198	1.08094906744164	0.911052530797565	0.852401860115119	0	0.730393502140463	0.66390977443609	NA	NA	NA	169177	68524	161801	57258	64209	58442	285	-15	136	199	732	782	3198	464
325	pDC_plate4_BC63	4	63	36H	81	pDC_Zbtb46(pos)													iii	1	0	G	0.921404016303455	0	1.05567208599345	0.953986967865048	-0.92403776622597	0	0	-1	0.520634920634921	0	NA	NA	NA	153480	68668	146480	103628	66637	101916	485	59	372	8	238	1449	621	1302
303	pDC_plate4_BC64	4	64	36H	81	pDC_Zbtb46(pos)													ii	1	1	G	-0.642959795866729	-0.828500594633683	-0.786520045961176	-0.757687138593766	-1.32553586290642	-0.791892845965462	-0.673023031519795	0	0.66425712713421	0.675787848730335	NA	NA	NA	153033	68350	146733	73761	65827	73434	348	108	129	241	470	1023	1758	672
315	pDC_plate4_BC65	4	65	36H	81	pDC_Zbtb46(pos)													iii	1	3	G	-0.819194946984621	0	0	0	1.31752009059528	1.04295663431584	0.956596288740649	0	0.78155914324307	0	pDClike	activated	activated_pDClike	140372	70325	130812	103740	67054	101391	209	-47	154	76	1256	2294	4130	1105
305	pDC_plate4_BC66	4	66	36H	81	pDC_Zbtb46(pos)													iii	1	3	G	-0.687328161722543	0	0	0	1.02564364946175	0.83141998516607	0	-1.07826804742608	0	0	pDClike	activated	activated_pDClike	142975	69650	134529	88980	66267	87998	-102	-41	360	-11	358	1645	9494	4878
370	pDC_plate4_BC67	4	67	36H	81	pDC_Zbtb46(pos)													xi	0																156337	69715	146965	116464	66923	114050	225	84	104	-116	843	2481	5976	1584
296	pDC_plate4_BC68	4	68	36H	81	pDC_Zbtb46(pos)													iii	1	3	G	-0.746754382889592	-0.766060895656389	0	-0.644955514963859	1.11723493375902	0.940608918389688	0.872637406437349	1.01602131172145	0.792796037820801	0.707953077199979	pDClike	activated	activated_pDClike	172787	69371	163236	95158	66440	93863	192	52	155	51	596	135	5746	1497
381	pDC_plate4_BC69	4	69	36H	81	pDC_Zbtb46(pos)	1		1											0																147614	71475	135348	141278	69304	133596	297	-1	385	-279	2869	23808	4203	2418
297	pDC_plate4_BC70	4	70	36H	81	pDC_Zbtb46(pos)													iii	1	3	G	-0.802428540421641	0	0	0	1.39086952369258	1.20499110263821	1.09359510908806	1	0.773546879355074	0	pDClike	activated	activated_pDClike	186638	69415	176208	109070	66919	106817	454	42	221	-10	107	172	834	1598
317	pDC_plate4_BC71	4	71	36H	81	pDC_Zbtb46(pos)													iii	1	3	G	-0.707294458146206	0	0	0	1.2564706042869	0.996065712730023	1.08257019292515	1	0.704898765749734	0	pDClike	activated	activated_pDClike	105324	72460	95260	144816	70664	134307	-424	-50	246	21	1224	2262	12336	1829
380	pDC_plate4_BC72	4	72	36H	81	pDC_Zbtb46(pos)	1		1											0																133277	68152	128162	101219	65730	100921	341	39	110	-37	645	456	1010	1025
304	pDC_plate4_BC73	4	73	36H	81	pDC_TdT(neg)													xiii	0																158490	68803	150964	72536	65741	72310	-117	17	280	-19	598	5537	19951	849
332	pDC_plate4_BC74	4	74	36H	81	pDC_TdT(neg)													i	1	0	B	0	0.911127225772142	0.998452955215112	0.88386161063323	0	0.932475384147306	0.887889095623021	-1	0	0	pDC	intermediate	intermediate_pDC	146509	69135	138882	92440	66086	91670	236	-41	184	-7	2766	410	5002	2285
349	pDC_plate4_BC75	4	75	36H	81	pDC_TdT(neg)	1	1												0																114782	68745	109424	87751	65128	88301	189	57	219	-287	1518	14157	2927	2314
335	pDC_plate4_BC76	4	76	36H	81	pDC_TdT(neg)													i	1	0	C	0.883045714513061	1.04557768278829	1.10189726945974	0.931917098743314	1.03724093706084	0.912325508612314	0.687096345613038	0.833333333333333	0	-0.730075187969925	pDC	intermediate	intermediate_pDC	129520	67669	125437	70752	63791	72687	156	3	411	-181	6559	8280	21358	2418
374	pDC_plate4_BC77	4	77	36H	81	pDC_TdT(neg)													i	1	0	B	1.03481468613512	1.13036476696971	1.04152011170246	0.847166330061377	0	0.745225754382696	0	0	0	0	pDC	intermediate	intermediate_pDC	145846	68347	139847	73276	64462	74497	-156	348	-32	-75	839	2352	20529	2467
330	pDC_plate4_BC78	4	78	36H	81	pDC_TdT(neg)													i	1	0	B	0.97013557587907	1.06465953913624	0.974742037607864	0.921766293287224	0	0	0.765124459688642	-1	0.662749512231728	0.696992481203007	pDC	intermediate	intermediate_pDC	105356	68428	100903	73015	64536	74146	173	74	24	-70	1186	2367	10441	1080
326	pDC_plate4_BC79	4	79	36H	81	pDC_TdT(neg)													i	1	0	B	0.996735113761388	1.21877507075993	1.09096477421556	0.9291790131169	0	0	0.704896126034515	-1	0	0	pDC	intermediate	intermediate_pDC	144759	68599	138296	102347	65401	102558	293	212	-138	-107	2522	11031	14145	984
322	pDC_plate4_BC80	4	80	36H	81	pDC_TdT(neg)													ix	1	8	C	0	0	0.759572332090342	0.836579605039316	0.838606688223978	0.897279733435967	0.759872138377242	-1	0.711176146880784	-0.614896708227119	pDC	activated	activated_pDC	143592	69698	135018	82797	66454	81653	226	60	198	-63	743	13764	13059	1694
383	pDC_plate4_BC81	4	81	36H	81	pDC_TdT(neg)	1		1											0																151802	70083	141954	135635	66539	133590	304	183	270	-371	1533	30878	18521	2807
331	pDC_plate4_BC82	4	82	36H	81	pDC_TdT(neg)													i	1	0	C	1.00271957319308	0	1.00807407214994	0.99582553454138	0	0	0.755577847134966	0	0.687944083531657	0	pDC	intermediate	intermediate_pDC	110064	69405	103929	79319	65748	79063	824	32	223	-202	789	10718	10125	1477
382	pDC_plate4_BC83	4	83	36H	81	pDC_TdT(neg)	1		1											0																110072	68715	104980	94920	65629	94786	-16	178	40	-187	1659	12023	12413	1052
289	pDC_plate4_BC84	4	84	36H	81	pDC_TdT(neg)													x	0																202484	72307	183523	134751	68667	128606	162	167	356	-365	2330	42453	17978	1781
375	pDC_plate4_BC85	4	85	36H	81	Empty	1		1											0
342	pDC_plate4_BC86	4	86	36H	81	pDC_TdT(neg)													i	1	0	C	0.991736826645731	1.0974183514621	1.0194332844603	0.924348513573827	0.870649311666871	0.828639440439974	0.759462486839388	-1	0.61544849667317	0.646616541353384	pDC	intermediate	intermediate_pDC	150646	68202	144757	79847	66152	79104	-99	143	7	9	1778	8058	14683	1256
358	pDC_plate4_BC87	4	87	36H	81	pDC_TdT(neg)													i	1	0	C	0.721450373821087	0	0.819058134217409	0.755880144256042	0.978742854024259	0.937551837721273	0.657181610667708	0	0	-0.725563909774436	pDC	intermediate	intermediate_pDC	147529	68916	140294	65000	65599	64937	-226	177	103	-181	932	19792	18981	770
341	pDC_plate4_BC88	4	88	36H	81	pDC_Zbtb46(pos)													iii	1	8	G	0	0	0	0	0.85247226883877	0	-0.709173478578414	-1	0	0	NA	NA	NA	161513	69880	151473	115264	67147	112498	307	183	505	-6	681	3814	793	1012
340	pDC_plate4_BC89	4	89	36H	81	pDC_Zbtb46(pos)													i	1	0	G	0.939627129566931	1.02377612977036	0.974613641669585	0.944057480141565	0	0	0	0	0.591616103142443	-0.677443609022556	NA	NA	NA	159156	69481	150119	127646	67073	124720	573	116	350	385	1548	9108	3551	1403
337	pDC_plate4_BC90	4	90	36H	81	pDC-like													iii	1	3	G	-0.788245444443263	-0.97518154560621	-0.740568049606771	-0.710145214193723	-0.940478626881148	0	0	0	0.615480299879219	0	pDClike	activated	activated_pDClike	128812	70721	119368	119053	67604	115411	495	-106	376	186	380	3168	210	2691
300	pDC_plate4_BC91	4	91	36H	81	pDC-like													vii	0																262143	66771	257293	193921	73530	172839	644	137	441	156	434	444	93	158
384	pDC_plate4_BC92	4	92	36H	81	pDC	1		1											0																115510	70416	107505	142605	67683	138081	790	37	464	-89	457	11640	9884	2165
352	pDC_plate4_BC93	4	93	36H	81	pDC													i	1	8	C	0.913916006822125	1.04867381931551	0.924637837669693	0.892515470386985	0	0	0	0	-0.582133030309527	0	pDC	activated	activated_pDC	175818	70917	162477	108659	67746	105114	229	98	218	-147	2405	12436	18619	8022
298	pDC_plate4_BC94	4	94	36H	81	tDC													vii	0																133078	67866	128510	91360	64819	92371	319	-99	209	175	32	324	-3	180
314	pDC_plate4_BC95	4	95	36H	81	tDC													ii	1	1	D	-0.75411761902117	-1.01901210788468	-0.857925264344107	-0.814406885665388	-1.38316756034001	-0.858755913756196	-0.684599401675966	0	0	0.662778682410664	tDC	activated	activated_tDC	169761	70584	157621	118477	67733	114633	532	52	86	74	-22	418	37	166
372	pDC_plate4_BC96	4	96	36H	81	Empty	1		1											0
267	pDC_plate3_BC1	3	1	48H	86	cDC1	1		1											0
244	pDC_plate3_BC2	3	2	48H	86	cDC1	1	1												0																197416	73211	176719	194509	70929	179719	102	167	718	-255	21	229	25	501
265	pDC_plate3_BC3	3	3	48H	86	cDC1													ii	1	9	F	0	-1.07015589745908	-0.964737576821098	-0.888686401048063	-0.885282359843368	-0.937565729209141	-0.916309156038343	0	-0.718253968253968	-0.699248120300752	cDC1	quiescent	quiescent_cDC1	139803	70034	130825	180563	69087	171282	62	-147	382	86	-53	94	0	324
274	pDC_plate3_BC4	3	4	48H	86	cDC1	1		1											0																185736	70954	171554	182573	70360	170055	143	14	237	-186	81	107	29	46
242	pDC_plate3_BC5	3	5	48H	86	cDC1													xii	1	10	F	0	-0.877449841884046	-0.808766496252426	-0.771512940592457	0	0	-0.797517259965869	0.833333333333333	-0.833267940224266	-0.947882989779717	cDC1	activated	activated_cDC1	165383	70239	154309	125153	67982	120650	172	65	510	-50	118	-11	-7	41
220	pDC_plate3_BC6	3	6	48H	86	cDC1													xii	1	10	F	-0.814699068739775	-0.988657913077536	-0.896742046266472	-0.87641797556719	0	-0.686568538285894	-0.697330820728197	-0.833333333333333	-0.755350085404115	-0.644360902255639	cDC1	activated	activated_cDC1	150418	68078	144801	174012	65929	172974	271	145	178	-38	160	178	58	256
236	pDC_plate3_BC7	3	7	48H	86	cDC1													xii	1	10	F	0	-1.03768013830201	-0.853223760247623	-0.805580806681895	0	-0.855505509881615	-0.804720654367468	0	-0.760128785117529	-0.725563909774436	cDC1	activated	activated_cDC1	188709	70494	175436	135936	68985	129139	261	41	459	49	-54	90	10	358
199	pDC_plate3_BC8	3	8	48H	86	cDC1													v	1	7	F	-0.833214435918758	-0.979223121431671	-0.840811965811966	-0.899455597175305	0	-0.594574747508589	-0.922761901138943	0	-1.07690694167506	-1.03225364175861	cDC1	intermediate	intermediate_cDC1	222013	72173	201596	172786	69493	162947	760	-132	241	86	-81	1530	78	945
239	pDC_plate3_BC9	3	9	48H	86	cDC1													ii	1	10	F	0	-0.958580312417496	-0.864004048380455	-0.767174076795903	0.974431391810951	-0.673522524502814	-0.685497389263969	1.03001650907999	-0.662698412698413	-0.723308270676692	cDC1	activated	activated_cDC1	212831	71764	194362	196887	68746	187693	220	165	242	-90	124	-37	-25	265
203	pDC_plate3_BC10	3	10	48H	86	cDC1													v	1	7	F	-0.735310588802844	-0.889106043589964	-0.764066951566952	-0.841841186736475	0	-0.66299168717023	-0.84978213427221	0	-1.09179691687571	-1.09854713325412	cDC1	intermediate	intermediate_cDC1	130938	73401	116908	140233	70261	130803	53	108	210	-18	211	876	2	576
256	pDC_plate3_BC11	3	11	48H	86	cDC1	1	1												0																205306	74097	181586	199818	70991	184464	79	143	403	-171	263	179	55	57
198	pDC_plate3_BC12	3	12	48H	86	cDC1													v	1	7	F	-0.78578950049824	-0.929372145415185	-0.869212962962963	-0.887252660920312	0	-0.667220351411062	-0.952105735708234	0	-1.01690679873931	0	cDC1	intermediate	intermediate_cDC1	211768	71124	195129	145224	67937	140091	63	-16	299	-31	91	685	51	403
243	pDC_plate3_BC13	3	13	48H	86	cDC2													ii	1	1	E	0	-1.00024849291737	-0.911993383219745	-0.808187999800414	0	-0.921244252396895	-0.792529523015717	0.833333333333333	0	0	cDC2	activated	activated_cDC2	148054	69663	139283	119996	67113	117177	221	-210	341	-119	-6	-52	92	123
268	pDC_plate3_BC14	3	14	48H	86	cDC2													ii	1	1	E	-0.780076581489898	-1.05936829960603	-0.887167108576384	-0.78704833797332	-1.31582142905871	-1.01807078285071	-0.754641771133014	0	0	0.764772523384102	cDC2	activated	activated_cDC2	119952	72689	108148	137122	69230	129806	-338	-145	295	194	62	279	93	184
214	pDC_plate3_BC15	3	15	48H	86	cDC2													ii	1	1	E	-0.832821536096822	-1.09522614156256	-0.950914589562721	-0.883316972076789	0	-0.872124087485867	-0.732447060889795	-0.94983490920006	-0.673772717851961	0.593783705097954	cDC2	activated	activated_cDC2	131017	67461	127278	95487	64304	97317	266	9	101	-70	79	37	63	86
281	pDC_plate3_BC16	3	16	48H	86	cDC2	1		1											0																164662	69235	155864	168619	66641	165822	552	-40	264	331	187	1745	48	367
257	pDC_plate3_BC17	3	17	48H	86	cDC2													ii	1	1	E	0	-0.916980579605693	-0.832179373334821	0	0	-0.914236132958427	0	0	0.672972277609828	0.758646616541353	cDC2	activated	activated_cDC2	159033	70162	148547	86249	67385	83883	19	186	247	-144	117	192	72	-11
254	pDC_plate3_BC18	3	18	48H	86	cDC2													vi	1	4	E	0	-1.02874926248289	-0.869924171435315	-0.730925974436464	-1.2909895897289	-1.03236743911511	-0.73301294589704	-0.978087948371604	0.609756794808573	0.839610225473635	cDC2	intermediate	intermediate_cDC2	202460	70930	187065	192162	69536	181108	161	-63	515	75	83	398	17	250
252	pDC_plate3_BC19	3	19	48H	86	cDC2													ii	1	1	E	0	-1.06687339124385	-0.934478947395426	-0.83418118184897	0	-0.895616363954803	-0.717315456666362	0	-0.594205027050592	0	cDC2	activated	activated_cDC2	116782	67210	113873	72562	64406	73836	19	-116	48	-103	-13	40	-6	55
273	pDC_plate3_BC20	3	20	48H	86	cDC2	1		1											0																117439	68392	112536	44941	65309	45097	9	28	159	-27	33	182	-9	340
233	pDC_plate3_BC21	3	21	48H	86	cDC2													xii	1	1	E	0	-0.967489815154462	-0.855191388917751	-0.796346801277352	-0.942450165772993	-1.12988745443388	-0.708985875396664	0	-0.577777777777778	0.622054347936478	cDC2	activated	activated_cDC2	113050	67177	110289	65171	63951	66787	6	-61	43	-74	18	65	102	-17
215	pDC_plate3_BC22	3	22	48H	86	cDC2													vii	0																202580	72393	183393	163822	68761	156138	469	93	375	-430	38	182	386	489
204	pDC_plate3_BC23	3	23	48H	86	cDC2													ii	1	1	E	-0.717895400212899	-0.901373093814868	-0.742943715197205	-0.767623342216491	-0.904151828960474	-0.827646948108211	-0.619588062211013	-0.95006003301816	0	0.618045112781955	cDC2	activated	activated_cDC2	192427	70839	178023	171518	68573	163922	299	151	466	485	109	416	211	554
228	pDC_plate3_BC24	3	24	48H	86	cDC2													ii	1	1	E	0	-1.0382236380637	-0.886952687760319	-0.776086529364711	0	-0.713228891135133	-0.684620551391538	-0.833333333333333	0	0	cDC2	activated	activated_cDC2	156948	70780	145319	85971	67789	83113	-46	-49	258	-101	113	166	17	75
207	pDC_plate3_BC25	3	25	48H	86	tDC													x	0																259753	71782	237152	194662	69707	183014	793	46	216	114	154	305	-37	138
201	pDC_plate3_BC26	3	26	48H	86	tDC													x	0																207964	71454	190741	130532	68414	125041	338	54	216	345	320	456	141	79
241	pDC_plate3_BC27	3	27	48H	86	tDC													ii	1	1	D	-0.755554334411485	-1.04828576219013	-0.900462962962963	-0.824389179755672	0	-0.724328053750797	-0.681629688257924	1.29948971934564	0	0	tDC	activated	activated_tDC	159933	69784	150198	186498	68324	178889	261	-138	349	496	63	829	88	668
276	pDC_plate3_BC28	3	28	48H	86	tDC	1		1											0																155181	69379	146586	148651	66201	147158	214	-15	187	364	20	658	70	205
271	pDC_plate3_BC29	3	29	48H	86	tDC													xi	0																188772	71267	173593	159027	68566	151999	314	-43	339	156	94	662	71	97
262	pDC_plate3_BC30	3	30	48H	86	tDC													ii	1	1	D	-0.75817660999639	-1.01773640624878	-0.877101315980199	-0.769158741660007	1.01547896797784	0	0	0.833333333333333	0	0	tDC	activated	activated_tDC	188555	71173	173622	147791	68291	141830	200	-176	335	467	42	2123	107	504
193	pDC_plate3_BC31	3	31	48H	86	tDC													x	0																195673	71119	180313	148353	67604	143815	624	34	193	42	284	1281	6	5
196	pDC_plate3_BC32	3	32	48H	86	tDC	1	1												0																229718	71660	210087	140275	68824	133573	777	223	411	458	232	1208	118	194
202	pDC_plate3_BC33	3	33	48H	86	tDC													ii	1	1	D	-0.848971658821801	-1.03635200196928	-0.931141214206275	-0.87641797556719	0	0	0	1.27029866426535	0	0.560902255639098	tDC	activated	activated_tDC	172635	72091	156937	169315	68154	162810	529	38	322	302	124	921	-17	253
284	pDC_plate3_BC34	3	34	48H	86	tDC	1		1											0																162937	69757	153078	119236	68082	114777	153	271	483	243	102	173	87	306
280	pDC_plate3_BC35	3	35	48H	86	tDC	1		1											0																97118	67372	94472	81270	64541	82523	161	-122	207	173	3	918	15	163
223	pDC_plate3_BC36	3	36	48H	86	tDC													ii	1	1	D	0	-0.849962264062927	-0.653591326190944	-0.701968662116258	0	0	-0.651700522298614	0.974823653009155	0.596425534043724	0	tDC	activated	activated_tDC	211756	71067	195275	151860	69897	142386	608	-77	412	319	123	413	91	272
248	pDC_plate3_BC37	3	37	48H	86	pDC													i	1	0	C	1.1384350303428	1.23192770219676	1.11756734633536	1.10362466781468	0.839882389859878	0	0.701818866076216	-1	0.634126984126984	0	pDC	intermediate	intermediate_pDC	131402	69208	124430	121531	66499	119770	66	-25	431	-158	2364	12608	22458	5930
219	pDC_plate3_BC38	3	38	48H	86	pDC													i	1	0	C	0.961474906999375	1.07940831145115	1.14541880245674	0	1.09691580369203	0.871265470963658	0.809820385449071	0	0.746825396825397	0	pDC	intermediate	intermediate_pDC	136871	75559	118714	140095	72970	125823	378	-62	405	-213	1511	9247	11074	3465
249	pDC_plate3_BC39	3	39	48H	86	pDC													i	1	0	C	1.22739416127689	1.32204368110769	1.25017633897361	1.13112838697409	0.843409329676777	0.829177190830637	0.763586681375892	-1	0.630775140613052	0	pDC	intermediate	intermediate_pDC	138706	70074	129724	103447	66446	102030	-24	6	165	-176	4586	15870	11423	1659
288	pDC_plate3_BC40	3	40	48H	86	pDC	1		1											0																162039	70118	151451	86611	67067	84634	-259	156	104	-181	2128	13453	20272	3766
247	pDC_plate3_BC41	3	41	48H	86	pDC													i	1	0	C	1.17258297838089	1.34679115354449	1.19712127727943	1.11143190682231	0.928315118769869	0.795895092573148	0.755690409044016	0	0.767037584957441	0	pDC	intermediate	intermediate_pDC	149662	70007	140104	114386	66761	112287	175	188	258	-66	1781	14398	17780	3506
285	pDC_plate3_BC42	3	42	48H	86	pDC	1		1											0																150953	69445	142457	94100	66828	92281	19	61	308	-343	2969	32620	19406	4186
230	pDC_plate3_BC43	3	43	48H	86	pDC													i	1	0	C	0.983814490358148	1.20823053845186	1.11387376839313	1.03923030539834	0	0.823961822377988	0.729128873970217	0	0	0	pDC	intermediate	intermediate_pDC	158419	71081	146060	120025	67403	116701	-74	-56	435	-224	2116	21259	22092	5113
245	pDC_plate3_BC44	3	44	48H	86	pDC													i	1	0	C	1.05015127086302	1.23196522283311	1.10051084987769	1.02962792002879	0	0.743788802534679	0	0	0.662636950322677	-0.620300751879699	pDC	intermediate	intermediate_pDC	141208	68635	134832	116531	67128	113768	440	-11	229	351	1171	17360	11338	1937
246	pDC_plate3_BC45	3	45	48H	86	pDC													i	1	0	C	1.12914731054836	1.27260433316029	1.26963415615768	1.0568804989341	0	0.884172569868055	0.722940476656865	0	0.659672820051028	0	pDC	intermediate	intermediate_pDC	147109	70193	137348	105289	66767	103348	85	174	296	-122	1843	18797	20004	4151
282	pDC_plate3_BC46	3	46	48H	86	pDC	1		1											0																146018	69475	137739	99180	67146	96802	190	-139	207	-143	2945	11243	7151	2679
234	pDC_plate3_BC47	3	47	48H	86	pDC													ix	1	8	C	1.19220095330647	1.23241437153854	1.10371922506096	0.955586947985004	-1.04548865512395	-0.71345694306097	0.634201474745536	0	0.639560686949251	0.701503759398496	pDC	activated	activated_pDC	130463	70858	120665	128342	68256	123227	-73	83	287	19	2873	14295	12926	2662
229	pDC_plate3_BC48	3	48	48H	86	pDC													ix	1	8	C	1.10409271687355	1.31919101381432	1.29466342706437	1.13756366721592	0	1.0080959455105	0.904078564143444	-1	0.634126984126984	0	pDC	activated	activated_pDC	126326	72085	114849	158327	70283	147634	-96	99	347	-238	1474	7873	17734	3012
210	pDC_plate3_BC49	3	49	48H	86	pDC-like													ii	1	1	D	-0.824569884827731	-1.03558447732027	-0.861169476545433	-0.836325051585964	0	-0.734034730898727	-0.581972181168747	0	0	0.532569322902032	tDC	activated	activated_tDC	175783	71209	161779	171001	68200	164323	245	113	381	23	104	971	57	966
209	pDC_plate3_BC50	3	50	48H	86	pDC-like													v	1	7	G	-0.883401093698647	-0.860961305167334	-0.799031414393301	-0.808927792321117	0.762521659640075	0	0	0	-0.843569320269005	0	NA	NA	NA	169456	68656	161755	131575	65672	131303	244	72	364	510	193	4260	206	629
195	pDC_plate3_BC51	3	51	48H	86	pDC-like													x	0																229473	75958	197989	178087	72356	161301	328	34	478	536	668	1051	229	151
275	pDC_plate3_BC52	3	52	48H	86	pDC-like	1		1											0																148084	69569	139499	101502	66894	99442	192	58	283	195	127	1167	94	1586
266	pDC_plate3_BC53	3	53	48H	86	pDC-like	1	1												0																158482	71309	145652	130769	67737	126519	685	59	321	195	91	883	88	739
194	pDC_plate3_BC54	3	54	48H	86	pDC-like													x	0																194433	72697	175281	158885	69039	150822	494	0	486	417	662	1985	325	314
200	pDC_plate3_BC55	3	55	48H	86	pDC-like													x	0																227938	71698	208348	170026	70287	158533	352	-31	477	445	330	869	166	232
206	pDC_plate3_BC56	3	56	48H	86	pDC-like													x	0																226238	70386	210648	159873	67856	154406	654	73	375	181	368	379	165	147
225	pDC_plate3_BC57	3	57	48H	86	pDC-like	1	1												0																151010	78608	125898	170505	73969	151065	366	6	422	545	67	1563	171	1737
270	pDC_plate3_BC58	3	58	48H	86	pDC-like													iii	1	3	D	-0.696883548418822	-1.01921572405768	-0.860454540061136	0	-1.05059828360144	-0.955663137411602	-0.766478278059238	0	0.597506843049392	0.696992481203007	NA	NA	NA	196240	70815	181611	147111	67876	142038	227	-36	309	456	191	1384	238	809
208	pDC_plate3_BC59	3	59	48H	86	pDC-like	1	1												0																197685	71054	182332	172315	69490	162509	652	1	291	166	401	789	77	221
278	pDC_plate3_BC60	3	60	48H	86	pDC-like	1		1											0																201956	70664	187299	168278	70232	157027	558	105	237	-51	1114	1389	88	153
259	pDC_plate3_BC61	3	61	48H	86	pDC_Zbtb46(pos)													ii	1	1	G	0	0	-0.650557285673787	-0.640861726240008	1.18589769827951	0.727942632513218	0	0	0	0	NA	NA	NA	133000	69762	124944	112500	66992	110055	198	39	186	390	133	826	1249	2183
253	pDC_plate3_BC62	3	62	48H	86	pDC_Zbtb46(pos)	1	1												0																183653	70303	171201	146471	71621	134026	227	-69	300	-77	232	1367	3407	1720
232	pDC_plate3_BC63	3	63	48H	86	pDC_Zbtb46(pos)													iii	1	0	C	1.10240573260175	1.14389453350568	1.1333290200636	1.04683647259265	0	0.683427972499212	0	0	0	0	pDC	intermediate	intermediate_pDC	168238	71225	154801	152490	68971	144895	467	127	462	-13	2212	14567	4415	3026
286	pDC_plate3_BC64	3	64	48H	86	pDC_Zbtb46(pos)	1		1											0																141477	73136	126776	178928	71413	164202	244	25	260	416	845	3847	1706	1333
258	pDC_plate3_BC65	3	65	48H	86	pDC_Zbtb46(pos)													i	1	2	G	0.854704109569975	0	0	0.776808028119654	-1.60337276411117	0	0	0	0.951539060769137	0.759036887581403	pDClike	quiescent	quiescent_pDClike	143617	68006	138402	57481	65009	57947	-22	-59	200	83	68	501	11477	932
211	pDC_plate3_BC66	3	66	48H	86	pDC_Zbtb46(pos)													vi	1	4	D	-0.830175264374409	-1.03022012525299	-0.940234035770956	-0.833115183246073	-1.08488532329145	-1.19796881932976	-0.705466647892154	0	0	0.921298462274552	tDC	intermediate	intermediate_tDC	185354	70797	171581	163288	69995	152886	198	80	658	211	237	1146	931	690
255	pDC_plate3_BC67	3	67	48H	86	pDC_Zbtb46(pos)													xi	0																125745	71218	115712	142450	68920	135456	134	249	256	138	345	1673	6503	2141
212	pDC_plate3_BC68	3	68	48H	86	pDC_Zbtb46(pos)													iii	1	3	G	0	0	0	0	0	0.958556244046749	0.85447935835075	0	0	0	pDClike	activated	activated_pDClike	159427	69249	150880	121432	66175	120259	295	-133	344	73	278	3464	6149	2059
217	pDC_plate3_BC69	3	69	48H	86	pDC_Zbtb46(pos)													iii	1	3	G	-0.793348546424943	-0.754316936478841	0	0	1.35447450643308	0.844001859825082	0.879012839154852	0	0.639320554876611	0	pDClike	activated	activated_pDClike	141716	71063	130695	139373	67629	135060	178	-20	297	222	631	2902	525	632
263	pDC_plate3_BC70	3	70	48H	86	pDC_Zbtb46(pos)													iii	1	3	G	-0.701075223919087	-0.874896375313655	0	-0.701727123019755	0	0	0	0	0	0.618045112781955	pDClike	activated	activated_pDClike	153499	68124	147667	91279	66003	90633	312	87	361	129	296	3242	2975	378
283	pDC_plate3_BC71	3	71	48H	86	pDC_Zbtb46(pos)	1		1											0																141839	69547	133659	102518	66946	100358	118	-97	81	65	1022	2339	3673	423
216	pDC_plate3_BC72	3	72	48H	86	pDC_Zbtb46(pos)													iii	1	3	G	-0.713442524622138	0	0	0	0.937790784931712	0	0.81218475331672	0	0	0	pDClike	activated	activated_pDClike	153796	70199	143581	111468	67328	108502	222	7	245	159	975	3355	4006	577
260	pDC_plate3_BC73	3	73	48H	86	pDC_TdT(neg)													ix	1	8	C	1.147139817976	1.1924313228821	1.12342056560596	1.01466482285152	0.942648001855566	0.782361310517518	0.765649748597542	-1	0	0	pDC	activated	activated_pDC	137975	68167	132650	81780	65163	82248	241	-139	260	-89	1833	18823	18895	1755
240	pDC_plate3_BC74	3	74	48H	86	pDC_TdT(neg)													i	1	0	B	0	1.01096201386555	1.01105147093722	0	1.11372504877683	0.931851424817225	0.890120887421247	-1	0	-0.622556390977444	pDC	intermediate	intermediate_pDC	155173	68540	148373	91209	65741	90924	47	-109	231	-173	1287	694	13359	346
221	pDC_plate3_BC75	3	75	48H	86	pDC_TdT(neg)													i	1	0	B	0.754055938115045	1.05621726139454	1.02840556697209	0	0	0.858045745486696	0.81353549622532	-1	0.678601445080509	0	pDC	intermediate	intermediate_pDC	169795	69819	159380	110171	66246	108991	171	13	124	14	2889	431	9695	698
287	pDC_plate3_BC76	3	76	48H	86	pDC_TdT(neg)	1		1											0																108038	70102	101001	92662	66265	91642	162	129	134	-171	1845	16204	5270	1417
277	pDC_plate3_BC77	3	77	48H	86	pDC_TdT(neg)	1		1											0																125017	68001	120485	72434	64609	73473	-240	135	175	-3	2243	3494	27157	580
222	pDC_plate3_BC78	3	78	48H	86	pDC_TdT(neg)													i	1	0	C	1.15000619106913	1.1757345051434	1.1618775342464	1.01447333991811	0	0.6709211391129	0	0	0	0	pDC	intermediate	intermediate_pDC	149204	68351	143058	86054	67857	83111	-108	81	499	-147	2226	7074	22368	631
226	pDC_plate3_BC79	3	79	48H	86	pDC_TdT(neg)													i	1	2	B	1.08794016499101	1.18777972834252	1.08755039630771	1.02333693953795	0	0.736209633991981	0.613585706691013	0	0	-0.618045112781955	pDC	quiescent	quiescent_pDC	102097	68696	97401	90321	64336	92006	240	-97	83	0	2559	6089	21965	1414
197	pDC_plate3_BC80	3	80	48H	86	pDC_TdT(neg)													x	0																190313	69552	179325	126701	68118	121898	597	98	317	220	680	1320	439	600
218	pDC_plate3_BC81	3	81	48H	86	pDC_TdT(neg)													vii	0																176980	69909	165909	154652	66473	152471	378	153	-83	-53	2478	3586	13217	456
231	pDC_plate3_BC82	3	82	48H	86	pDC_TdT(neg)													i	1	0	C	1.11612088748549	1.16655906115967	1.14763508551498	1.09333626622915	0	0.927686634182376	0.857370955034096	0	0.705842499088785	0	pDC	intermediate	intermediate_pDC	149639	68316	143551	95203	65736	94913	-32	203	24	28	2553	6642	20601	1376
227	pDC_plate3_BC83	3	83	48H	86	pDC_TdT(neg)													ix	1	8	B	1.08326072121819	1.15016061433908	1.14261317282198	0.975477734940081	0	0.852827653212897	0	-1	0.662698412698413	-0.644360902255639	pDC	activated	activated_pDC	99625	68689	95052	85122	64814	86070	315	-25	226	5	911	8290	27981	836
224	pDC_plate3_BC84	3	84	48H	86	pDC_TdT(neg)													xi	0																154703	69927	144988	94427	66839	92586	59	94	189	-141	811	661	16790	449
269	pDC_plate3_BC85	3	85	48H	86	Empty	1		1											0
237	pDC_plate3_BC86	3	86	48H	86	pDC_TdT(neg)													i	1	0	B	0.836072306960429	1.10623762973999	0.985447965932545	0	0.936644700039567	0.953489664324453	0	-1	0	0	pDC	intermediate	intermediate_pDC	156081	69879	146381	84653	66222	83776	252	100	82	-21	856	229	5684	407
261	pDC_plate3_BC87	3	87	48H	86	pDC_TdT(neg)													i	1	0	C	0.900006486507211	1.02839116804141	0.965072697034651	0.881870193036798	0	0	0	0	0	0	pDC	intermediate	intermediate_pDC	125245	69884	117452	76826	67072	75067	-120	-126	238	-85	1017	13857	12310	2306
279	pDC_plate3_BC88	3	88	48H	86	pDC_Zbtb46(pos)	1		1											0																137200	68768	130752	122370	65989	121530	370	-22	335	181	407	5864	13833	1438
250	pDC_plate3_BC89	3	89	48H	86	pDC_Zbtb46(pos)													iii	1	3	G	-0.671379166678156	0	0	0	1.22705442538851	1.03376407841009	0.878828311435098	0	0	0	pDClike	activated	activated_pDClike	110803	72132	100671	139344	69606	131197	233	-125	505	-312	1113	2385	6130	6198
251	pDC_plate3_BC90	3	90	48H	86	pDC-like													iii	1	3	D	0	-0.857915540038354	-0.726625765966153	0	0	0	0	-1	0	0	NA	NA	NA	136113	69010	129261	97308	65211	97793	657	-205	303	244	15	1743	88	1501
205	pDC_plate3_BC91	3	91	48H	86	pDC-like													x	0																218593	71604	200068	156429	68546	149559	412	-57	290	208	800	603	122	192
235	pDC_plate3_BC92	3	92	48H	86	pDC													ix	1	8	C	1.12250615791441	1.31598354887178	1.15920030054992	1.07386971047427	0.857537554746019	0.898743038253617	0.868493434314472	-1	0.65709533100348	-0.672932330827068	pDC	activated	activated_pDC	126934	69507	119682	91234	65751	90936	34	63	57	-30	2762	3813	27623	1802
238	pDC_plate3_BC93	3	93	48H	86	pDC													ix	1	8	C	1.03763677634247	1.04675999773575	0.920120649690663	0.847431798385709	-1.44909472937388	-0.899943698616816	-0.629211230110987	0	0.634920634920635	0.701503759398496	pDC	activated	activated_pDC	140383	69609	132169	102421	65707	102154	-10	102	298	185	837	5874	17426	3777
272	pDC_plate3_BC94	3	94	48H	86	tDC													xi	0																165317	68593	157949	92733	65910	92207	137	44	239	362	63	416	185	-16
213	pDC_plate3_BC95	3	95	48H	86	tDC													x	0																202781	71441	186021	163899	70359	152665	333	46	208	408	282	665	126	133
264	pDC_plate3_BC96	3	96	48H	86	Empty	1		1											0
132	pDC_plate2_BC1	2	1	48H	84	cDC1													v	1	7	F	-0.815087799602117	-1.02511402191708	-0.898685422815882	-0.841841186736475	0	-0.780186407424265	-1.02907248419165	0	-1.12217826947678	-1.05482786209107	cDC1	intermediate	intermediate_cDC1	203265	69854	190701	141285	68142	135881	614	130	287	-130	489	607	42	431
113	pDC_plate2_BC2	2	2	48H	84	cDC1													vii	0																150177	72693	135392	206201	70809	190847	261	-360	120	-179	242	32	-2	218
106	pDC_plate2_BC3	2	3	48H	84	cDC1													vii	0																217093	71622	198647	198619	70024	185889	599	-536	439	-459	440	29	49	100
123	pDC_plate2_BC4	2	4	48H	84	cDC1													vii	0																201831	73642	179615	158764	70252	148106	516	-317	350	-283	335	118	70	-15
153	pDC_plate2_BC5	2	5	48H	84	cDC1	1	1												0																171846	69456	162148	171374	66737	168290	345	22	227	133	127	73	57	109
135	pDC_plate2_BC6	2	6	48H	84	cDC1													v	1	7	F	-0.740938684255343	-0.95417328604253	-0.829415954415954	-0.841721528319633	-0.867831852973681	-0.795154077029117	-1.05945170852796	0	-1.18422167906634	-1.1386705169046	cDC1	intermediate	intermediate_cDC1	150599	69994	141007	112462	67523	109153	429	-311	267	12	50	68	28	105
99	pDC_plate2_BC7	2	7	48H	84	cDC1													v	1	7	F	-0.648585593467483	-0.725070149909408	-0.73005698005698	-0.912061892548755	-0.865089435553191	-0.660927575502279	-1.16283724333377	0	-1.25152583921157	-1.14985499543546	cDC1	intermediate	intermediate_cDC1	175572	70213	163876	212149	69384	200383	738	76	423	-345	706	933	86	500
164	pDC_plate2_BC8	2	8	48H	84	cDC1	1		1											0																131014	68204	125889	174297	67835	168389	139	-202	204	-31	40	3	52	138
163	pDC_plate2_BC9	2	9	48H	84	cDC1													xii	1	10	F	-0.739420165342907	-1.01013682899175	-0.851554452705398	-0.846595883789749	0.767866644836478	-0.781235691427018	-0.749181264701891	-0.833333333333333	-0.68968253968254	-0.749624060150376	cDC1	activated	activated_cDC1	222422	72164	201994	211893	70805	196126	302	21	296	-95	319	159	50	349
131	pDC_plate2_BC10	2	10	48H	84	cDC1													xii	1	10	F	-0.690206319512477	-1.00128085988238	-0.847992557765746	-0.813074411967158	0.772256559289427	-0.780898005699868	-0.705758532892965	0.833333333333333	-0.773015873015873	0	cDC1	activated	activated_cDC1	219760	70316	204821	157194	67709	152150	202	175	514	-164	130	39	8	-45
110	pDC_plate2_BC11	2	11	48H	84	cDC1													vii	0																246449	71721	225197	185497	71438	170172	435	-316	294	164	256	1799	79	318
100	pDC_plate2_BC12	2	12	48H	84	cDC1													vii	0																167584	69947	157016	142585	68262	136890	387	-228	125	-223	247	323	62	213
172	pDC_plate2_BC13	2	13	48H	84	cDC2	1		1											0																155633	67820	150391	119146	65833	118609	335	-38	196	31	36	72	4	166
181	pDC_plate2_BC14	2	14	48H	84	cDC2	1		1											0																128159	68161	123223	90105	65226	90534	197	-54	115	109	-37	90	39	56
109	pDC_plate2_BC15	2	15	48H	84	cDC2													ii	1	1	E	-0.612449905190637	-0.926833592905267	-0.824228726440568	-0.801749944799483	-1.09812669695605	-0.896262318140676	-0.767747828771146	-1.00626594627045	-0.597005495879877	0	cDC2	activated	activated_cDC2	179639	70472	167056	114179	68422	109363	241	-102	392	164	27	577	119	293
120	pDC_plate2_BC16	2	16	48H	84	cDC2													vi	1	4	E	-0.737461345209682	-1.06100745577432	-0.928260984246464	-0.794690454259005	-1.11760331818864	-1.15032619120189	-0.6966536513115	0	0	0	cDC2	intermediate	intermediate_cDC2	179417	72300	162633	188333	68566	180011	412	91	249	-307	150	515	112	291
189	pDC_plate2_BC17	2	17	48H	84	cDC2	1		1											0																158183	70004	148088	115182	67410	111980	390	-178	335	-112	253	90	-15	204
188	pDC_plate2_BC18	2	18	48H	84	cDC2	1		1											0																138247	67106	135013	72661	64531	73793	63	-29	399	148	-40	175	65	325
136	pDC_plate2_BC19	2	19	48H	84	cDC2													vi	1	4	E	-0.693234855285893	-1.04177222008865	-0.966960594352535	-0.802387795617432	-1.26659435416752	-1.05279242058631	-0.861552116589723	0	0	0.896332174425257	cDC2	intermediate	intermediate_cDC2	126284	68178	121390	84012	64216	85740	78	36	106	107	80	-55	55	111
98	pDC_plate2_BC20	2	20	48H	84	cDC2													vii	0																189717	71156	174732	149481	69216	141534	-142	-89	326	-57	104	748	222	619
152	pDC_plate2_BC21	2	21	48H	84	cDC2	1	1												0																134181	69544	126448	111066	67231	108266	113	-134	283	-27	-16	210	87	185
111	pDC_plate2_BC22	2	22	48H	84	cDC2													vi	1	4	E	-0.717746762031453	-1.05944760203886	-0.926625469328644	-0.782450869084017	-1.3265932626581	-1.34595279672422	-0.695099596707571	-1.2629821401771	0	0.976575782093685	cDC2	intermediate	intermediate_cDC2	137881	68201	132493	106342	66109	105421	362	-60	88	154	48	-52	48	156
102	pDC_plate2_BC23	2	23	48H	84	cDC2													vi	1	4	E	-0.735478069368599	-1.02040476715272	-0.94373532045189	-0.783654476094051	-1.23530214345163	-1.20476992836078	0	-1.25086297463605	0	0.9985192607814	cDC2	intermediate	intermediate_cDC2	151529	69089	143736	121372	66846	118994	311	-129	320	-216	164	78	46	130
121	pDC_plate2_BC24	2	24	48H	84	cDC2													ii	1	1	E	-0.773761034448212	-1.01814803431786	-0.829829563311103	-0.733803559235066	0	-0.87148494285287	-0.717670081091889	-1	0.577777777777778	0.758646616541353	cDC2	activated	activated_cDC2	131894	68175	126788	90267	64898	91154	94	-102	-16	92	37	143	90	-9
114	pDC_plate2_BC25	2	25	48H	84	tDC													x	0																204954	70677	190045	131216	68073	126326	412	91	195	-2	283	205	95	-50
128	pDC_plate2_BC26	2	26	48H	84	tDC													vi	1	4	D	0	-0.788630107886295	-0.759962691018522	-0.665235910018835	-1.34969915271581	-1.1316383266695	0	-1.11027315023263	0	0.859726928758185	tDC	intermediate	intermediate_tDC	161947	70706	150106	125289	68181	120429	364	-215	364	248	140	482	54	367
190	pDC_plate2_BC27	2	27	48H	84	tDC	1		1											0																161462	70036	151088	150686	67335	146660	434	-7	313	40	-17	1214	53	791
184	pDC_plate2_BC28	2	28	48H	84	tDC	1		1											0																156543	69481	147654	119118	66536	117327	496	-31	243	459	52	1010	110	389
171	pDC_plate2_BC29	2	29	48H	84	tDC													xi	0																208281	71106	191967	145434	69466	137205	344	-39	348	455	44	545	169	165
143	pDC_plate2_BC30	2	30	48H	84	tDC													x	0																189280	71190	174248	114996	68063	110727	632	71	269	156	288	501	81	14
108	pDC_plate2_BC31	2	31	48H	84	tDC													vi	1	3	D	-0.89677406563111	-0.790492190011141	-0.705134338309147	-0.653275666963689	1.08444189758913	0.742367035989576	0	0	0	0	NA	NA	NA	151006	68505	144462	85699	65684	85506	495	-68	94	294	41	2166	67	149
142	pDC_plate2_BC32	2	32	48H	84	tDC													ii	1	1	D	-0.735889352004495	-1.0085449492738	-0.90863608798942	-0.834046704254094	0	-0.862321668024492	-0.716520804601421	0.833333333333333	-0.550793650793651	0	tDC	activated	activated_tDC	158514	70168	148050	172084	68395	164890	642	21	369	69	176	1128	60	245
104	pDC_plate2_BC33	2	33	48H	84	tDC													ii	1	1	D	-0.662190484293921	-0.978037509691897	-0.921305235507734	-0.789168045206277	-1.33806775544731	-1.01837353557161	-0.745691467002942	0	0	0.668421052631579	tDC	activated	activated_tDC	159982	68667	152688	140518	65237	141163	728	-10	233	64	12	4	-9	90
103	pDC_plate2_BC34	2	34	48H	84	tDC													x	0																206029	70780	190764	140281	69312	132640	590	-76	259	206	241	498	105	113
112	pDC_plate2_BC35	2	35	48H	84	tDC													vi	1	1	D	-0.759125557114156	-1.07344609618972	-0.860443315939151	-0.767711041792881	-1.23559548660854	-1.02912936053123	0	0	0.707725320354767	0.781197308895832	tDC	activated	activated_tDC	134079	72146	121794	199260	70015	186513	3	170	303	-31	68	1013	80	530
137	pDC_plate2_BC36	2	36	48H	84	tDC													vi	1	1	D	-0.850802127521843	-0.995541436014554	-0.828581120257167	-0.763600948289884	0	-0.842880326466308	-0.651566810673992	-0.967544649557256	0.622916175325	0.733433990198368	tDC	activated	activated_tDC	196676	71785	179555	120037	68044	115613	433	-172	268	-322	112	940	92	411
191	pDC_plate2_BC37	2	37	48H	84	pDC	1		1											0																152489	69236	144340	71500	66138	70849	145	-69	172	-95	2876	18978	7589	955
125	pDC_plate2_BC38	2	38	48H	84	pDC													i	1	2	B	1.20984513923603	1.31889194765429	1.28397261121822	1.02899105142645	0	0.826025457377238	0.719076418890415	0	0.65532614366473	-0.618045112781955	pDC	quiescent	quiescent_pDC	154108	70133	144007	108756	66732	106806	368	106	172	-137	1665	15154	5023	2108
158	pDC_plate2_BC39	2	39	48H	84	pDC													i	1	0	C	1.22328960718421	1.30909589933758	1.20509733879275	1.14284159052531	0	0.807676572387045	0.826199964835641	0	0.719047619047619	0	pDC	intermediate	intermediate_pDC	158115	68806	150600	109026	66656	107194	266	96	353	-61	1926	14932	9880	3030
167	pDC_plate2_BC40	2	40	48H	84	pDC													i	1	0	C	1.23213384159188	1.24971358275743	1.21797505454923	1.13975241192865	0	0.735395347658998	0	0	0.643382074426649	0	pDC	intermediate	intermediate_pDC	142923	69748	134292	104481	66687	102678	415	-93	188	-151	3501	13704	6312	2036
145	pDC_plate2_BC41	2	41	48H	84	pDC													i	1	0	C	1.04958846131777	1.19943043539458	1.16763474718788	1.1231277619903	0.843334288404077	0.850890471610566	0.786638783108768	0	0.65528862302838	-0.620300751879699	pDC	intermediate	intermediate_pDC	172927	70446	160874	110191	68120	106011	79	28	158	-13	5530	7917	14967	2866
146	pDC_plate2_BC42	2	42	48H	84	pDC													i	1	0	C	1.09664495262421	1.12492523906678	1.13544929679272	1.08082554043467	0	0	0.705008687943564	-1	0.6338085947271	0.613533834586466	pDC	intermediate	intermediate_pDC	141807	70617	131603	109241	67191	106551	261	134	165	-380	1495	12189	9833	1424
147	pDC_plate2_BC43	2	43	48H	84	pDC													i	1	0	C	1.19913163526029	1.12580738892344	1.15753027145699	1.06293773666485	-1.11328503404145	0	0.698255541178165	0	0.705360448246536	0.63984962406015	pDC	intermediate	intermediate_pDC	159918	70611	148425	119004	67561	115437	489	-14	361	-181	3947	7195	9133	2605
140	pDC_plate2_BC44	2	44	48H	84	pDC													i	1	0	C	1.18180773703752	1.24871970079659	1.24387800309401	1.17557604981169	1.00887533598024	0.708555631186989	0.762911309921592	0	0.739248372319061	-0.593984962406015	pDC	intermediate	intermediate_pDC	160417	69647	150949	134342	67320	130782	483	16	156	-53	3292	15034	12372	2190
162	pDC_plate2_BC45	2	45	48H	84	pDC													i	1	0	B	1.25737587431618	1.30988479706875	1.26614986800433	1.14301861033385	0	0	0.681318735392738	0	0.661904761904762	0	pDC	intermediate	intermediate_pDC	114487	70393	106588	107012	66446	105547	250	-34	203	-126	1826	5519	5390	2019
118	pDC_plate2_BC46	2	46	48H	84	pDC													i	1	0	C	1.23101626498249	1.28656407318107	1.24801597609454	1.06233162368884	0.819471163685482	0.81855885074359	0.77583283983997	-1	0	0.63984962406015	pDC	intermediate	intermediate_pDC	165031	72361	149465	155803	69444	147035	376	-50	436	-387	3895	19634	16351	7723
129	pDC_plate2_BC47	2	47	48H	84	pDC													i	1	0	B	1.11831448241415	1.32215514408597	1.23310400848672	1.05876907855603	0	0	0.686571624481737	0	0.637110410725899	0.615789473684211	pDC	intermediate	intermediate_pDC	113782	68544	108789	96647	65676	96440	270	-73	17	-240	2104	8939	6802	2779
126	pDC_plate2_BC48	2	48	48H	84	pDC													i	1	0	B	1.11348640045989	1.29279263337812	1.18218505755088	1.0310594870045	0.861177056471969	0.961167503288333	0.849718685125495	0	0	-0.648872180451128	pDC	intermediate	intermediate_pDC	129324	69550	121860	81096	77115	68919	300	76	254	-11	1833	5787	7504	598
183	pDC_plate2_BC49	2	49	48H	84	pDC-like	1		1											0																148934	74044	131821	164117	72185	148999	317	90	402	420	138	3269	143	1153
151	pDC_plate2_BC50	2	50	48H	84	pDC-like	1	1												0																169915	70708	157487	116988	67961	112814	475	-78	385	104	37	1490	79	1742
124	pDC_plate2_BC51	2	51	48H	84	pDC-like													ii	1	1	D	-0.778897488106648	-1.07419321212441	-0.959429208500573	-0.849637019765321	0	-0.75869695664739	-0.746834403310219	0.833333333333333	-0.579365079365079	0	tDC	activated	activated_tDC	113232	70677	104995	151854	70024	142122	360	-22	360	183	224	2676	110	1131
177	pDC_plate2_BC52	2	52	48H	84	pDC-like	1		1											0																111748	74416	98413	174894	71075	161263	319	-160	371	244	301	1192	129	858
149	pDC_plate2_BC53	2	53	48H	84	pDC-like													ii	1	1	D	-0.779987030924751	-1.06925979790977	-0.933306708112539	-0.805942716301557	0	-0.907535328641279	-0.698083741139594	0.833333333333333	0.622965130821952	0.642105263157895	tDC	activated	activated_tDC	124840	74185	110285	179984	72292	163164	325	78	638	281	249	640	283	547
97	pDC_plate2_BC54	2	54	48H	84	pDC-like													x	0																170647	70111	159512	132545	68077	127598	320	62	304	279	236	399	294	280
139	pDC_plate2_BC55	2	55	48H	84	pDC-like													vi	1	4	D	-0.695770304901292	-1.05776027233388	-0.917623082118242	-0.717287886118779	-0.893495968237076	-1.11661890446279	-0.671351541582423	0	-0.496031746031746	0	tDC	intermediate	intermediate_tDC	162428	72846	146128	142352	69346	134530	336	-217	340	-179	200	349	111	388
155	pDC_plate2_BC56	2	56	48H	84	pDC-like													ii	1	1	D	-0.706148716439711	-0.903135599355497	-0.778795484952621	-0.736820704594333	0	-0.810451669470841	0	1.14336635149332	0.712633734268133	0.670676691729323	tDC	activated	activated_tDC	122037	68135	117381	78697	65545	78686	389	33	319	-18	223	628	73	482
107	pDC_plate2_BC57	2	57	48H	84	pDC-like													vii	0																177812	71978	161898	91245	77591	77068	64	175	300	397	126	443	-34	783
182	pDC_plate2_BC58	2	58	48H	84	pDC-like	1		1											0																173573	70631	161053	122988	67526	119364	569	35	195	263	261	3641	259	974
154	pDC_plate2_BC59	2	59	48H	84	pDC-like													ii	1	1	D	-0.789998278580778	-1.01775571603234	-0.920755253530467	-0.82356006700282	0	-0.790266997120649	-0.738788048432943	0.833333333333333	0	0.618045112781955	tDC	activated	activated_tDC	182374	70666	169134	118616	67396	115342	355	-104	176	16	197	410	85	584
105	pDC_plate2_BC60	2	60	48H	84	pDC-like													iii	1	3	G	-0.680747245630766	-0.709772383178949	0	0	0.993962588514592	0.668658733265183	0.895521919148848	0	0.77202318417987	0	pDClike	activated	activated_pDClike	112477	69828	105564	140660	67675	136214	578	15	259	50	394	4423	338	969
176	pDC_plate2_BC61	2	61	48H	84	pDC_Zbtb46(pos)	1		1											0																143886	71449	131977	117585	68859	111910	234	101	279	44	2034	2157	12930	6101
130	pDC_plate2_BC62	2	62	48H	84	pDC_Zbtb46(pos)													iii	1	3	G	0	0	0.927217621935654	0	1.07854774671524	0.924985148365176	0.966856361162574	0	0.78768644182872	0.692481203007519	pDClike	activated	activated_pDClike	148897	71953	135617	169827	69903	159217	231	-41	417	-94	1009	4635	11359	1081
133	pDC_plate2_BC63	2	63	48H	84	pDC_Zbtb46(pos)													iii	1	3	G	0	0	0	0	1.14965276356542	0.920295068821427	0.724926562699018	0	0	0	pDClike	activated	activated_pDClike	160964	70437	149765	128385	67288	125042	101	10	632	5	462	853	10031	1630
122	pDC_plate2_BC64	2	64	48H	84	pDC_Zbtb46(pos)													iii	1	3	G	-0.766973213220027	-0.736095856905398	0	0	0	0.952127753749135	0	0	0	0	pDClike	activated	activated_pDClike	165496	68975	157245	128408	66407	126723	461	-74	238	-116	493	1828	495	2336
115	pDC_plate2_BC65	2	65	48H	84	pDC_Zbtb46(pos)													ii	1	1	G	-0.715801006826721	-0.969444185036976	-0.860531184779834	-0.819498298507897	0	-0.810365460531423	-0.723066334024697	0.992908599729851	0	0	NA	NA	NA	140078	69556	131982	118893	67694	115102	233	-76	321	315	175	1465	725	1644
141	pDC_plate2_BC66	2	66	48H	84	pDC_Zbtb46(pos)													iv	1	0	G	0.915399270123502	1.15910956644804	1.08228608266598	1.08134498516069	0.92328735349897	0.883534719050105	0.894060554237996	0	0.958930626130086	0	NA	NA	NA	166824	70952	154089	142794	67720	138189	422	-71	233	72	2147	4678	2361	1397
169	pDC_plate2_BC67	2	67	48H	84	pDC_Zbtb46(pos)													iii	1	0	G	0.772990499105217	1.01869043514878	0.896788225511211	0.810367032856291	1.14683530487223	0.729567187542985	0.68978089273186	1	0.634126984126984	0	NA	NA	NA	148754	69384	140503	121857	66525	120045	425	150	338	44	615	4087	6803	1107
175	pDC_plate2_BC68	2	68	48H	84	pDC_Zbtb46(pos)	1		1											0																147510	69981	138141	116892	67512	113471	239	176	435	-200	813	4269	9685	772
116	pDC_plate2_BC69	2	69	48H	84	pDC_Zbtb46(pos)													iii	1	3	G	-0.720765810959807	0	0	0	1.09106940635531	1.03396284925856	1.0080272870129	0	0	0	pDClike	activated	activated_pDClike	142510	68047	137251	75880	65003	76503	405	197	127	-1	1017	503	3911	1930
179	pDC_plate2_BC70	2	70	48H	84	pDC_Zbtb46(pos)	1		1											0																150008	69788	140869	124673	67368	121283	440	-174	240	-3	1898	466	4135	1959
186	pDC_plate2_BC71	2	71	48H	84	pDC_Zbtb46(pos)	1		1											0																180534	71128	166340	134319	68895	127770	237	-77	350	-78	2433	9758	11945	3658
101	pDC_plate2_BC72	2	72	48H	84	pDC_Zbtb46(pos)													iii	1	3	G	-0.725995984142985	0	0	0	1.2691355245385	1.14446772857558	1.04165826828968	-1	0	0	pDClike	activated	activated_pDClike	106487	70329	99230	138431	68657	132138	282	-153	202	-277	3033	9516	1401	922
180	pDC_plate2_BC73	2	73	48H	84	pDC_TdT(neg)	1		1											0																152063	70020	142326	75602	74905	66146	80	234	106	331	970	7900	7856	445
134	pDC_plate2_BC74	2	74	48H	84	pDC_TdT(neg)													i	1	0	B	0	1.11702646108677	1.07587518487732	1.07055534667104	1.09070443289264	1.08411806620683	0.925234619898447	0	0	0	pDC	intermediate	intermediate_pDC	161379	69622	151907	88527	67524	85921	112	3	358	275	1382	717	6377	668
138	pDC_plate2_BC75	2	75	48H	84	pDC_TdT(neg)													i	1	0	C	1.2453559103176	1.35431459059805	1.28086609494196	1.11953734648952	0.933943214222368	0.883422157141055	0.789040103835167	-1	0	-0.675187969924812	pDC	intermediate	intermediate_pDC	144806	68217	139115	84823	65333	85087	355	143	74	-160	1832	7425	4344	688
157	pDC_plate2_BC76	2	76	48H	84	pDC_TdT(neg)													i	1	0	B	1.07163995972063	1.25740517864622	1.13946657039577	1.07539360571744	0	0.823447701135806	0.768351234414742	0	0.613647506128371	0	pDC	intermediate	intermediate_pDC	148646	67655	143990	60404	64710	61175	159	-52	18	17	960	6622	8217	540
178	pDC_plate2_BC77	2	77	48H	84	pDC_TdT(neg)	1		1											0																134718	67845	130133	72054	64856	72810	94	116	6	107	1195	6521	6666	643
127	pDC_plate2_BC78	2	78	48H	84	pDC_TdT(neg)													i	1	0	B	1.1458091976834	1.1798617751419	1.233677521034	1.12542420664481	0.837706192951578	0.757885394135559	0.740440091987541	0	0.62009641016845	0	pDC	intermediate	intermediate_pDC	151248	68765	144146	88860	67052	86851	433	-86	110	-121	1922	11609	7904	655
159	pDC_plate2_BC79	2	79	48H	84	pDC_TdT(neg)													i	1	0	C	1.16179298876849	1.28530561803014	1.20762705545742	1.06301561408513	0	0.783149243880868	0.744774979328164	0	0	-0.618045112781955	pDC	intermediate	intermediate_pDC	147250	70318	137237	90429	68066	87068	94	4	323	-99	2423	14577	9226	2078
117	pDC_plate2_BC80	2	80	48H	84	pDC_TdT(neg)													ix	1	8	B	0.928377536779087	1.08805736759521	1.09083309121299	1.16827102992379	1.10708389614288	1.0735859350592	0.898354277702673	0	0.735507743544664	0	pDC	activated	activated_pDC	157925	71813	144120	139639	69662	131369	437	181	62	-119	2358	3866	7423	877
150	pDC_plate2_BC81	2	81	48H	84	pDC_TdT(neg)													i	1	0	C	1.22106525386863	1.24023893805072	1.23521843263795	1.12654988712378	0	0.741349961171929	0.677379068575989	0	0.654119765871229	0.644360902255639	pDC	intermediate	intermediate_pDC	137689	70150	128632	152112	68027	146543	513	58	447	-23	4074	16831	7236	1825
161	pDC_plate2_BC82	2	82	48H	84	pDC_TdT(neg)													i	1	0	C	1.15108624704217	1.3102601379952	1.22689726945974	1.10204689804523	0	0.769127693552688	0.722059995544839	-1	0	-0.646616541353383	pDC	intermediate	intermediate_pDC	102705	70917	94912	85693	67456	83254	-100	117	255	-109	2510	11155	10403	3794
170	pDC_plate2_BC83	2	83	48H	84	pDC_TdT(neg)	1		1											0																108018	70730	100086	106962	68034	103035	-6	106	253	-69	2264	8473	6755	1833
119	pDC_plate2_BC84	2	84	48H	84	pDC_TdT(neg)													i	1	0	B	1.1875430765136	1.33478358554467	1.22481194785337	1.09182197214358	0.939271144584067	0.698473747675559	0	-1	0.63242033118215	0	pDC	intermediate	intermediate_pDC	146341	67578	141919	74857	64889	75603	109	-53	174	-28	2830	4966	10233	536
174	pDC_plate2_BC85	2	85	48H	84	Empty	1		1											0
156	pDC_plate2_BC86	2	86	48H	84	pDC_TdT(neg)													i	1	0	B	1.1940716672385	1.23301456715718	1.32298938294267	1.18877377403776	0	0.69314581731386	0.743102921613192	1	0.718253968253968	0	pDC	intermediate	intermediate_pDC	127799	69828	119944	110106	66447	108597	414	187	62	-59	1272	6634	8388	1347
166	pDC_plate2_BC87	2	87	48H	84	pDC_TdT(neg)													i	1	0	C	1.32091068722968	1.31275471084709	1.22226896267306	1.04230417370915	0	0.774980912823287	0.617527881192159	0	0	-0.725563909774436	pDC	intermediate	intermediate_pDC	127832	70391	119016	115935	67851	111980	5	175	92	-133	3294	16062	12174	5495
185	pDC_plate2_BC88	2	88	48H	84	pDC_Zbtb46(pos)	1		1											0																134480	71627	123044	166057	69034	157643	288	-42	252	-132	5710	16998	12944	2308
173	pDC_plate2_BC89	2	89	48H	84	pDC_Zbtb46(pos)	1		1											0																148874	69908	139564	119296	66223	118058	501	198	114	161	972	1382	2721	1003
187	pDC_plate2_BC90	2	90	48H	84	pDC-like	1		1											0																196449	70506	182600	148712	69472	140287	510	56	311	344	329	882	111	640
144	pDC_plate2_BC91	2	91	48H	84	pDC-like													ii	1	1	D	-0.641024676432931	-0.942105590830486	-0.824381374499565	-0.747111991438223	0	-0.828483569774628	0	0	0.599202061133624	0.606207436646547	tDC	activated	activated_tDC	152074	70850	140667	148336	68254	142429	500	-22	323	81	166	749	117	700
192	pDC_plate2_BC92	2	92	48H	84	pDC	1		1											0																137298	69439	129582	151387	65570	151308	501	-65	215	-178	3802	13758	8279	2485
148	pDC_plate2_BC93	2	93	48H	84	pDC													i	1	0	C	1.20153423621837	0	1.15987751596712	1.11407274082552	0	0	0.703188251015991	0	0.761447010141292	0	pDC	intermediate	intermediate_pDC	173019	68586	165324	121708	66197	120493	382	-57	398	-299	2197	19058	8643	2544
165	pDC_plate2_BC94	2	94	48H	84	tDC	1		1											0
160	pDC_plate2_BC95	2	95	48H	84	tDC													ii	1	1	D	-0.779197653197448	-1.02687432959616	-0.888682365044364	-0.799571783459961	-1.37483115713643	-0.873840503383939	-0.695252754714967	0.833333333333333	0	0	tDC	activated	activated_tDC	186567	69251	176558	123023	66579	121095	765	108	325	73	88	483	65	322
168	pDC_plate2_BC96	2	96	48H	84	Empty	1		1											0
32	pDC_plate1_BC1	1	1	36H	53	cDC1													vii	0																190034	70116	177621	156351	68356	149902	1153	383	157	363	370	402	54	334
22	pDC_plate1_BC2	1	2	36H	53	cDC1													v	1	7	F	-0.714785651793526	-0.74024449998605	-0.744212962962963	-0.807746972713264	-0.954013343702673	-0.826159877951022	-1.11256919552917	0	-1.15483051392552	-1.10121990026846	cDC1	intermediate	intermediate_cDC1	195404	70190	182448	171534	67632	166218	1151	427	248	181	394	351	116	499
16	pDC_plate1_BC3	1	3	36H	53	cDC1													vii	0																116042	72399	105041	179274	70867	165789	878	8	179	-88	297	131	-2	594
57	pDC_plate1_BC4	1	4	36H	53	cDC1													xii	1	10	F	-0.675803713039547	-1.01882450470293	-0.866640754979341	-0.819355791300398	0	-0.724739486935601	-0.81743707462812	0.833333333333333	-0.785773604053658	-0.787110279074544	cDC1	activated	activated_cDC1	154886	69228	146627	153686	68085	147932	784	252	131	98	259	2	-7	248
10	pDC_plate1_BC5	1	5	36H	53	cDC1													v	1	7	F	-0.780704091974996	-0.888299899373825	-0.781160968660969	-0.793162028546329	-0.939980625707776	-0.702011378490475	-1.04936386197781	0	-1.10956811960864	-1.23557977564352	cDC1	intermediate	intermediate_cDC1	160897	71054	148401	173057	69937	162166	757	349	250	561	484	667	62	672
29	pDC_plate1_BC6	1	6	36H	53	cDC1													v	1	7	F	-0.746180937573408	-0.892746644246685	-0.786858974358974	-0.795047993019197	-0.948610372068274	-0.683351160742764	-1.06753884876278	0	-1.11361463090414	-0.991778748988635	cDC1	intermediate	intermediate_cDC1	166496	71233	153180	136427	69821	128055	392	277	293	-18	343	101	36	610
4	pDC_plate1_BC7	1	7	36H	53	cDC1													v	1	7	F	-0.76729714466316	-0.977274246203015	-0.906160968660969	-0.924129946044932	-1.14562782257514	-0.949599502957116	-1.20495039611004	0	-1.07237266210702	-1.01972174921771	cDC1	intermediate	intermediate_cDC1	176904	74348	155936	210834	72902	189531	999	532	120	-552	657	338	11	470
11	pDC_plate1_BC8	1	8	36H	53	cDC1													v	1	7	F	-0.850816932252371	-0.997288758368806	-0.846275908480434	-0.838350785340314	-1.07126192132946	-0.745652236679357	-0.921934507232446	-1.01692180699385	-0.941985949415035	-0.785011211053297	cDC1	intermediate	intermediate_cDC1	106340	71663	97248	152473	68903	145023	1181	-29	117	140	285	216	22	683
44	pDC_plate1_BC9	1	9	36H	53	cDC1													xii	1	10	F	0	-1.10070731669902	-0.928774928774929	-0.855557373472949	-0.735861542029935	-0.849766146335112	-0.835175109235679	0	-0.688888888888889	0	cDC1	activated	activated_cDC1	168712	72640	152212	190005	70441	176774	847	63	213	-73	208	222	331	410
5	pDC_plate1_BC10	1	10	36H	53	cDC1													vii	0																212822	71633	194708	150834	69190	142868	1093	-264	122	174	186	16	5	979
3	pDC_plate1_BC11	1	11	36H	53	cDC1													v	1	7	F	-0.760566146025984	-0.937495912650344	-0.880608974358974	-0.885951004236885	-1.01363022389587	-0.752680716680926	-1.12364048019601	0	-1.13540054172652	-1.06443145233638	cDC1	intermediate	intermediate_cDC1	178936	72014	162840	173701	69860	162949	716	-153	402	-104	235	175	77	381
2	pDC_plate1_BC12	1	12	36H	53	cDC1													vii	0																204922	72241	185903	172433	70926	159330	579	106	275	152	40	130	5	860
55	pDC_plate1_BC13	1	13	36H	53	cDC2													vi	1	4	E	-0.725356688961081	-1.02631261898168	-0.873242983961692	-0.796722179528584	-1.43708812574189	-1.31293477292729	-0.746326620877296	-1.025514032718	0	0.86096951067448	cDC2	intermediate	intermediate_cDC2	104871	70490	97500	119366	68045	114965	601	-6	218	-145	81	183	55	843
8	pDC_plate1_BC14	1	14	36H	53	cDC2													ii	1	1	E	-0.699940413421608	-0.961488711200006	-0.871889675539495	-0.805273778359511	-1.07591448023686	-0.95666196262754	-0.738521760738898	-0.85258141978088	0	0.720606333483416	cDC2	activated	activated_cDC2	195655	72723	176320	168155	71303	154555	531	-37	195	25	38	120	-16	411
23	pDC_plate1_BC15	1	15	36H	53	cDC2													vi	1	4	D	-0.65770008806681	-1.02974740560387	-0.862176961752041	-0.771904623622836	-1.42627536053921	-1.22854684413996	-0.670133942520846	0	0.63447932076928	0.959291350844468	tDC	intermediate	intermediate_tDC	153829	68133	147965	119051	67001	116448	643	-51	79	321	54	1098	-31	200
42	pDC_plate1_BC16	1	16	36H	53	cDC2													vi	1	4	D	-0.618292488690302	-0.967023554527016	-0.831044654688284	-0.738276372685605	-1.43438663992469	-1.47439254021654	-0.751071159755772	-1.34684076241933	0.697994968661335	0.997505582957845	tDC	intermediate	intermediate_tDC	149583	72898	134476	85249	68748	81266	586	-179	256	-349	120	239	3	276
50	pDC_plate1_BC17	1	17	36H	53	cDC2													ii	1	1	E	-0.764981205542313	-0.958015305010703	-0.875377932221696	-0.834529561448587	0	0	0	0	0	0	cDC2	activated	activated_cDC2	166569	69975	156003	94133	67320	91638	333	-29	168	216	35	18	45	409
69	pDC_plate1_BC18	1	18	36H	53	cDC2													ii	1	1	E	-0.673080660242398	-0.925197598966341	-0.82908941263849	-0.770229442620143	-0.980468803296358	-0.951798511867552	-0.830289146420191	0	-0.62634091607527	-0.644360902255639	cDC2	activated	activated_cDC2	138536	71797	126454	148364	69349	140207	-87	-3	249	301	100	270	175	475
39	pDC_plate1_BC19	1	19	36H	53	cDC2													ii	1	1	E	-0.694580280309026	-1.00346035358299	-0.856631604113031	-0.815663176265271	-1.16270312308133	-0.966534248101429	-0.766752278065673	0.833333333333333	0	0.587218045112782	cDC2	activated	activated_cDC2	136504	74793	119609	121390	72157	110251	192	137	416	307	118	308	58	649
26	pDC_plate1_BC20	1	20	36H	53	cDC2													ii	1	1	E	-0.708865006987439	-0.927190588415978	-0.80054763292888	-0.757166650263666	0.9111579550571	-0.707775801191563	-0.675799558609694	-0.833821101605883	-0.635714285714286	0	cDC2	activated	activated_cDC2	126476	70969	116794	174275	68371	167050	681	50	256	-150	48	99	28	391
34	pDC_plate1_BC21	1	21	36H	53	cDC2													vi	1	4	E	-0.667936459540937	-1.02396593081365	-0.865003837046273	-0.75141797556719	-1.44796911028338	-1.30617833456314	-0.720142799851394	-1.16610385712142	0	0	cDC2	intermediate	intermediate_cDC2	133104	68039	128207	69591	65775	69338	446	46	156	319	2	253	62	454
30	pDC_plate1_BC22	1	22	36H	53	cDC2													vi	1	4	E	-0.787930770060016	-1.08034989327812	-0.937045944179555	-0.75030713882164	-1.41217442320549	-1.30944392374063	-0.674277583440123	-1.37209215068288	0	1.05681645581762	cDC2	intermediate	intermediate_cDC2	161054	69706	151420	100477	67990	96851	614	213	131	137	-24	334	542	600
6	pDC_plate1_BC23	1	23	36H	53	cDC2													xiii	0																132788	71787	121225	164588	69388	155452	680	-32	157	532	36	303	44	477
9	pDC_plate1_BC24	1	24	36H	53	cDC2													xiii	0																101147	71790	92336	134552	72150	122218	426	80	329	605	143	732	49	1126
84	pDC_plate1_BC25	1	25	36H	53	tDC													xiii	0																137040	67553	132948	70703	64533	71802	290	60	130	173	58	16	24	21
72	pDC_plate1_BC26	1	26	36H	53	tDC													xiii	0																120046	69054	113929	96772	66395	95520	174	72	288	57	-56	-24	87	254
92	pDC_plate1_BC27	1	27	36H	53	tDC	1		1											0																94178	115010	53665	161842	88257	120177	276	57	445	123	141	419	24	130
43	pDC_plate1_BC28	1	28	36H	53	tDC													ii	1	1	D	-0.72760792714208	-1.01601155590745	-0.86499870601908	-0.848494113680063	-1.11568635476785	-0.982926408072534	-0.733835324434744	0	0	0	tDC	activated	activated_tDC	200570	71545	183725	130636	68144	125637	427	-231	402	134	73	187	3	303
95	pDC_plate1_BC29	1	29	36H	53	tDC	1		1											0																199677	71090	184077	185373	69504	174791	1194	105	195	480	23	456	107	593
90	pDC_plate1_BC30	1	30	36H	53	tDC													iii	1	3	D	-0.688497768260732	-0.935010893768022	-0.824399333094741	-0.782991370057196	0	0	-0.72108332344454	0.833333333333333	-0.69047619047619	0	NA	NA	NA	164438	72590	148459	177215	69220	167783	607	-104	151	371	73	1066	42	513
40	pDC_plate1_BC31	1	31	36H	53	tDC													ii	1	1	D	-0.70346203535304	-1.05828446231201	-0.913993842446679	-0.836093052258585	-1.33371536163072	-0.965221025829179	-0.756191472775348	1.29187303016659	0	0.564424343163176	tDC	activated	activated_tDC	173121	70739	160388	138715	68501	132712	292	-72	114	43	85	200	79	403
94	pDC_plate1_BC32	1	32	36H	53	tDC	1		1											0																143434	69166	135906	55983	65564	55959	127	-45	160	164	60	531	-18	535
59	pDC_plate1_BC33	1	33	36H	53	tDC													ii	1	1	D	-0.719126818963028	-1.01400365239734	-0.915429888682365	-0.852333705003721	-1.01096966968196	-0.857881771453428	-0.77774582451622	0.971184151283206	0	0.589473684210526	tDC	activated	activated_tDC	181551	71894	165495	110557	68876	105195	587	-36	263	42	35	385	16	191
64	pDC_plate1_BC34	1	34	36H	53	tDC													ii	1	1	D	-0.751485856591204	-0.910810083322277	-0.785517250834113	-0.786276009560494	0	-0.644705381970973	-0.74116935499897	-0.876782230226625	-0.720634920634921	0	tDC	activated	activated_tDC	218146	72103	198278	160899	68382	154202	1063	52	277	445	107	780	36	162
54	pDC_plate1_BC35	1	35	36H	53	tDC													xiii	0																108212	68988	102798	107272	66948	105010	246	85	212	257	72	283	11	140
79	pDC_plate1_BC36	1	36	36H	53	tDC													ii	1	1	D	0	-0.896906074790627	-0.83196310855586	-0.787340927726218	-1.45960050755188	-0.973875831344263	-0.706358863074565	0	0.634920634920635	0.832364341741341	tDC	activated	activated_tDC	114566	72163	104045	139985	69468	132061	851	237	182	193	46	579	89	477
83	pDC_plate1_BC37	1	37	36H	53	pDC													i	1	0	B	1.19488376087163	1.22858630226302	1.13502586679084	1.09615997650147	0	0	0	-1	-0.550793650793651	-0.756390977443609	pDC	intermediate	intermediate_pDC	115389	70843	106745	127671	68632	121911	491	27	288	195	5655	17628	10016	2446
74	pDC_plate1_BC38	1	38	36H	53	pDC													i	1	0	B	1.08426701615022	1.15991707872085	1.15202315600503	1.07630184821547	-0.945799735308965	0	0	0	0.608625458287772	0	pDC	intermediate	intermediate_pDC	130382	69421	123085	90512	65323	90807	238	-105	324	260	2161	21779	5724	6279
77	pDC_plate1_BC39	1	39	36H	53	pDC													i	1	0	B	1.03419019568374	1.17638960244632	1.12923369872661	1.05935015731165	1.11721446795738	0.820783735954957	0.704015644922488	-1	0	0.644360902255639	pDC	intermediate	intermediate_pDC	169318	69559	159525	109913	66581	108187	393	-14	222	361	3921	8921	9807	4352
86	pDC_plate1_BC40	1	40	36H	53	pDC													i	1	0	C	0.99308080730491	1.1429363780085	1.03735532106761	0.948736055484967	0	0	0.75811060837559	0	0.648865804764049	0	pDC	intermediate	intermediate_pDC	118822	70960	109740	153881	68224	147819	673	144	253	407	3640	25016	3933	2371
70	pDC_plate1_BC41	1	41	36H	53	pDC													i	1	0	C	1.18203817874109	1.26937645950341	1.13260542497091	1.08836817055663	-1.11284160833913	-0.764475134645289	0.64693847694416	1.18118715293411	0.721624036076985	0	pDC	intermediate	intermediate_pDC	159030	69612	149718	99755	66440	98398	557	27	365	186	1601	10476	2481	4800
82	pDC_plate1_BC42	1	42	36H	53	pDC													i	1	0	B	1.13675723747799	1.24599794082801	1.13457561915464	1.10815125756994	0	0	0	-1	-0.577777777777778	-0.644360902255639	pDC	intermediate	intermediate_pDC	142654	67855	137778	85721	65004	86422	593	-40	315	-60	2119	15585	2013	3639
76	pDC_plate1_BC43	1	43	36H	53	pDC													i	1	0	C	0.974719691630922	1.10537369073612	1.12609595533954	1.07228615791041	0.947900890944565	1.01068486941865	0.765086939052292	0	0.689107223258506	0	pDC	intermediate	intermediate_pDC	164745	69723	154851	138100	67394	134292	699	110	418	70	5512	8850	9380	5018
87	pDC_plate1_BC44	1	44	36H	53	pDC													i	1	2	B	1.0409252319747	1.21076180213523	1.120609804944	0.973849958118326	0	0	0	-0.833333333333333	0	0	pDC	quiescent	quiescent_pDC	153864	71045	141933	137779	67877	133026	539	-75	448	90	2585	25732	7841	3623
91	pDC_plate1_BC45	1	45	36H	53	pDC													i	1	0	B	0.997395680485159	1.03527675427702	1.04451919709686	0.956773218889499	-0.789270462390679	0.692744257980728	0.722192571614262	1	0	0	pDC	intermediate	intermediate_pDC	180401	70305	168164	120225	66909	117758	593	-57	351	208	4440	9434	10137	5471
45	pDC_plate1_BC46	1	46	36H	53	pDC													i	1	0	B	1.05932642874841	1.17473979337769	1.07372067457615	1.0441773079906	0.933643049131568	0.955539407835834	0.739709125643316	0	0	-0.675187969924812	pDC	intermediate	intermediate_pDC	147865	69697	139036	125032	66076	124009	565	-77	236	-87	1919	18363	2221	5880
38	pDC_plate1_BC47	1	47	36H	53	pDC													i	1	0	B	1.18298295689926	1.22230201057683	1.20083582027808	1.07911786037294	0	0.865423419359777	0.696023749379939	0	-0.579365079365079	-0.672932330827068	pDC	intermediate	intermediate_pDC	163448	71410	150003	149538	69266	141486	506	-90	594	39	6313	34939	6178	7156
31	pDC_plate1_BC48	1	48	36H	53	pDC													ix	1	12	B	1.07528090581053	1.05109418069956	0.945536551513589	0.939818569061151	-0.940471804947266	-0.676010054168631	-0.681693373978639	0	0.745124461310864	0	pDC	IFNI	IFNI_pDC	162337	69772	152482	95538	67056	93372	677	94	379	348	1710	13243	7081	9560
61	pDC_plate1_BC49	1	49	36H	53	pDC-like													vi	1	4	D	-0.775729800996848	-1.07042513549816	-0.91263540299729	-0.78113961124299	-1.48102137994079	-1.17366675083274	-0.719294256229325	-0.833333333333333	0.792383310820952	0.814313135382355	tDC	intermediate	intermediate_tDC	150825	72348	136625	173212	70698	160566	484	293	381	618	191	3028	160	805
19	pDC_plate1_BC50	1	50	36H	53	pDC-like													x	0																201059	71945	183148	152586	70458	141928	950	-14	378	1057	564	410	100	235
35	pDC_plate1_BC51	1	51	36H	53	pDC-like													x	0																222547	71707	203394	167315	70658	155187	284	198	305	212	811	634	137	199
20	pDC_plate1_BC52	1	52	36H	53	pDC-like													x	0																183092	70734	169637	130834	69225	123862	344	141	269	165	1036	564	73	149
80	pDC_plate1_BC53	1	53	36H	53	pDC-like													iii	1	3	G	-0.813937888936028	-0.901183427334526	-0.708466499523456	0	1.19265141282251	0.891263970138204	0.815527165413865	0.833333333333333	0.809941896614567	0.77593984962406	pDClike	activated	activated_pDClike	113658	72098	103313	158988	70094	148650	590	-226	193	509	504	2851	280	1250
21	pDC_plate1_BC54	1	54	36H	53	pDC-like													x	0																130591	68742	124501	166715	66728	163738	624	70	259	651	757	257	92	141
67	pDC_plate1_BC55	1	55	36H	53	pDC-like													vii	0																202385	72638	182598	215194	72152	195463	722	-40	297	785	341	2478	53	1720
78	pDC_plate1_BC56	1	56	36H	53	pDC-like													ii	1	1	D	-0.655350797269207	-0.933660150859422	-0.831295433642349	-0.814253856473155	-1.03101251142674	-0.823410180499456	-0.788609302581741	0	0	0	tDC	activated	activated_tDC	95755	70418	89116	120749	68489	115543	155	-75	395	558	94	486	58	929
7	pDC_plate1_BC57	1	57	36H	53	pDC-like													x	0																204535	71319	187949	175995	69788	165271	993	11	399	843	769	818	93	281
93	pDC_plate1_BC58	1	58	36H	53	pDC-like	1		1											0																98994	71184	91140	157965	69971	147953	325	64	331	311	336	2346	103	777
28	pDC_plate1_BC59	1	59	36H	53	pDC-like													xi	0																185461	70772	171740	158309	68264	151982	418	34	232	348	712	664	192	244
75	pDC_plate1_BC60	1	60	36H	53	pDC-like	1		1											0																116845	69401	110337	136066	67781	131559	640	-99	205	180	182	1264	16	2811
71	pDC_plate1_BC61	1	61	36H	53	pDC_Zbtb46(pos)													iii	1	3	G	-0.704429529417032	-0.952969463449966	-0.737489954410823	0	0	0	0	1.03388113462404	0.846162889589274	0.787904080326887	pDClike	activated	activated_pDClike	113315	70930	104697	163664	69273	154835	384	246	253	466	414	3048	787	2802
68	pDC_plate1_BC62	1	62	36H	53	pDC_Zbtb46(pos)													iii	1	3	G	0	0	0.971651355360833	0.889702282099396	1.43244238876837	1.07655006533085	0.865270302827968	1.14689329131022	0.723526153670233	0	pDClike	activated	activated_pDClike	97142	72731	87533	129930	69489	122539	98	113	397	353	1512	3335	1702	2419
66	pDC_plate1_BC63	1	63	36H	53	pDC_Zbtb46(pos)													iii	1	3	G	0	0	0	0	0.995367906894246	0.788503527212199	0.835970329078219	0.833333333333333	0	0	pDClike	activated	activated_pDClike	183331	69029	174053	102408	68194	98417	693	-80	281	55	2451	491	1888	4029
73	pDC_plate1_BC64	1	64	36H	53	pDC_Zbtb46(pos)													ix	1	12	C	0.737411449000362	0.94253419625863	0.838067547728174	0.751171795501924	0	0	0	0.833333333333333	0.709053550881556	0	pDC	IFNI	IFNI_pDC	155799	69391	147144	143974	67213	140382	1078	-205	672	224	1548	6162	9650	10900
62	pDC_plate1_BC65	1	65	36H	53	pDC_Zbtb46(pos)													i	1	0	C	0.984834309789019	1.19361460219738	1.18203168794119	1.02698314488545	1.08732757562114	0.80434969723366	0.733159952980444	0	0.67841955932906	0	pDC	intermediate	intermediate_pDC	174063	70548	161698	123436	67167	120438	303	-75	348	75	3396	16880	7093	5778
56	pDC_plate1_BC66	1	66	36H	53	pDC_Zbtb46(pos)													iii	1	3	G	0	0	0	0	-1.35291910550803	-0.745189527561393	0	0	0	0.805486363364512	pDClike	activated	activated_pDClike	168234	72118	152881	172994	68781	164832	638	83	348	190	971	4554	3299	2547
89	pDC_plate1_BC67	1	67	36H	53	pDC_Zbtb46(pos)													iii	1	3	G	0	-0.791440858820229	-0.737585519792296	-0.666053506293645	-0.964109805847762	-0.686928559346479	0	-1	0	0.723308270676692	pDClike	activated	activated_pDClike	154121	69500	145330	99661	66456	98282	620	-32	146	297	324	1157	797	2847
53	pDC_plate1_BC68	1	68	36H	53	pDC_Zbtb46(pos)													ix	1	8	C	0.916526333577956	1.15002957245134	1.05266786957185	1.0028697516291	0.82532438295608	0.712221485882571	0.615179079893689	0	0.708255254675786	0	pDC	activated	activated_pDC	175144	70801	162120	151160	67012	147830	664	-137	383	71	1444	17987	9930	2196
41	pDC_plate1_BC69	1	69	36H	53	pDC_Zbtb46(pos)													ix	1	12	G	0	0	0	0.746569182258357	0.940171639856467	0.677937498110349	0.724441302110865	0	0.94453878204441	0.730075187969925	NA	NA	NA	159393	69459	150390	110856	68550	105981	785	-9	243	264	505	1719	1001	5811
37	pDC_plate1_BC70	1	70	36H	53	pDC_Zbtb46(pos)													iii	1	3	G	-0.65432323079531	0	0	0	0.889000313808958	0.691933989283943	0.776134140485968	0	0	0	pDClike	activated	activated_pDClike	170304	71095	156988	166899	70429	155305	500	-20	185	486	308	1732	593	1657
47	pDC_plate1_BC71	1	71	36H	53	pDC_Zbtb46(pos)													ix	1	12	G	0	0	-0.691200713276918	0.690192731820564	1.2729046430082	0.881283480869106	0.69373499056259	0	0.66456765506743	0.72781954887218	NA	NA	NA	139620	70675	129468	132089	71565	120962	477	-35	331	460	705	2387	4054	7259
24	pDC_plate1_BC72	1	72	36H	53	pDC_Zbtb46(pos)													iii	1	3	G	0	0	0.910321911025423	0	0.968052883631452	1.05114859452191	0.918310808649675	0	0	0	pDClike	activated	activated_pDClike	164448	69263	155598	97859	66488	96458	444	-180	219	63	2220	2389	5698	1625
18	pDC_plate1_BC73	1	73	36H	53	pDC_TdT(neg)													x	0																213281	72232	193510	187844	72078	170795	971	55	266	-9	1852	916	95	252
25	pDC_plate1_BC74	1	74	36H	53	pDC_TdT(neg)													vii	0																178030	71052	164208	137179	68375	131482	691	45	140	181	4533	337	4507	870
52	pDC_plate1_BC75	1	75	36H	53	pDC_TdT(neg)													i	1	0	B	0.986383291650303	1.091189925828	1.07096583409337	0.989044882735242	0	0	0	0	0.635915467793	0	pDC	intermediate	intermediate_pDC	109742	69604	103329	113327	67103	110680	521	64	256	195	7606	5685	10693	1165
65	pDC_plate1_BC76	1	76	36H	53	pDC_TdT(neg)													i	1	0	B	0.898614185308481	1.00636518644729	1.02773276103139	1.00125642565453	0	0.721062464573301	0.688181936382791	0	0.713176175467936	-0.646616541353383	pDC	intermediate	intermediate_pDC	157603	68854	150008	80982	66005	80406	372	38	212	45	1369	1164	9188	874
88	pDC_plate1_BC77	1	77	36H	53	pDC_TdT(neg)													xi	0																234526	70619	217644	182490	68899	173582	758	-66	416	904	1512	2180	196	617
46	pDC_plate1_BC78	1	78	36H	53	pDC_TdT(neg)													i	1	0	B	1.01787403675696	1.14021654677556	1.15571344688297	1.02095868860072	0	0.933727456634724	0.688503251189163	0	0.601984305653824	0	pDC	intermediate	intermediate_pDC	116353	71443	106733	114992	68372	110222	214	25	132	8	1917	4257	11710	1287
51	pDC_plate1_BC79	1	79	36H	53	pDC_TdT(neg)													i	1	0	C	1.04447357463928	1.2246667750347	1.10862344481773	1.14731711734648	0.82892636404568	0.929300021545425	0.890420484734447	0	0.846731416564825	0.696992481203007	pDC	intermediate	intermediate_pDC	137980	68881	131280	114115	66242	112899	362	64	3	281	1267	2632	8011	1425
27	pDC_plate1_BC80	1	80	36H	53	pDC_TdT(neg)													ix	1	8	B	0.799260393741492	0	1.06151760872326	1.06519469625179	0.837030821497278	0.983094740219643	0.899855670934272	0	0.734477534072311	0	pDC	activated	activated_pDC	151503	68035	145937	78969	64598	80116	298	15	168	141	2054	6038	3469	1246
33	pDC_plate1_BC81	1	81	36H	53	pDC_TdT(neg)													vii	0																203253	70770	188220	122734	67256	119596	664	-167	188	37	2767	683	10147	1473
1	pDC_plate1_BC82	1	82	36H	53	pDC_TdT(neg)													x	0																189173	74309	166840	203321	72420	183995	579	-9	381	923	971	1524	79	734
12	pDC_plate1_BC83	1	83	36H	53	pDC_TdT(neg)													xiii	0																154582	70293	144120	112353	67373	109289	244	-328	649	-22	3793	4982	12206	1854
81	pDC_plate1_BC84	1	84	36H	53	pDC_TdT(neg)	1		1											0																93218	68603	89050	144890	67316	141059	429	216	149	267	1591	13210	4628	2674
96	pDC_plate1_BC85	1	85	36H	53	Empty	1		1											0
48	pDC_plate1_BC86	1	86	36H	53	pDC_TdT(neg)													iii	1	0	C	0.90175915651246	1.0870250006302	1.1080823218796	1.07272483995779	0	0.924996316031894	0.855402943245519	0	0.683285807193957	-0.618045112781955	pDC	intermediate	intermediate_pDC	136212	69039	129301	76226	67308	74219	289	-98	249	391	1583	7662	6849	1159
63	pDC_plate1_BC87	1	87	36H	53	pDC_TdT(neg)													iii	1	0	B	0	0	0.918864069148288	0	0	0.854365999303247	0.77079064355509	0	0.694435153620205	0	pDC	intermediate	intermediate_pDC	155528	68611	148557	90962	65852	90525	353	149	164	123	2701	560	8051	1331
13	pDC_plate1_BC88	1	88	36H	53	pDC_Zbtb46(pos)													iii	1	3	G	-0.749387589683512	0	0	0	1.21377212012061	1.07765334908791	0.968880535618676	0	0	0	pDClike	activated	activated_pDClike	183804	71609	168216	83951	68148	80733	388	58	137	201	1252	1178	717	3012
36	pDC_plate1_BC89	1	89	36H	53	pDC_Zbtb46(pos)													iii	1	3	G	0	0	0	0	1.2532438295608	0.925397875365026	0.907339784043898	0.833333333333333	0.734913130793365	0	pDClike	activated	activated_pDClike	147721	69236	139826	93618	65868	93146	458	100	115	83	540	2341	1792	2801
14	pDC_plate1_BC90	1	90	36H	53	pDC-like													x	0																154298	71052	142319	154725	68428	148185	390	154	149	817	279	442	82	211
17	pDC_plate1_BC91	1	91	36H	53	pDC-like													x	0																165083	72234	149776	170957	73024	153427	1235	35	227	272	467	568	88	167
60	pDC_plate1_BC92	1	92	36H	53	pDC													i	1	0	B	1.19299564891924	1.24097017555711	1.26736708394745	1.11557750741966	0.860593781125073	0.910674600612914	0.73560186980519	0	0.634920634920635	-0.701503759398496	pDC	intermediate	intermediate_pDC	107938	69914	101179	112345	66719	110353	303	-107	227	177	7020	8228	2771	4025
58	pDC_plate1_BC93	1	93	36H	53	pDC													i	1	0	B	1.07956485647158	1.12616328550338	1.19340929979437	1.04586567523787	0	0.755821759136309	0.672802118718889	1.0120816449047	0.606349206349206	0	pDC	intermediate	intermediate_pDC	147513	70770	136604	115826	67909	111779	414	47	257	182	8282	8695	5651	6050
15	pDC_plate1_BC94	1	94	36H	53	tDC													ii	1	1	D	-0.766928405111	-1.04015979709342	-0.947830200841232	-0.827880833476737	-0.894321422236776	-0.89501732758825	-0.780219111053324	0	0	0	tDC	activated	activated_tDC	171143	69802	160683	142746	67868	137841	648	18	166	-16	46	78	21	718
49	pDC_plate1_BC95	1	95	36H	53	tDC													xi	0																153998	68055	148299	91309	66689	89731	286	-54	291	979	128	180	106	128
85	pDC_plate1_BC96	1	96	36H	53	Empty	1		1											0
[truncated: 21 more columns]

## Sheet: NI_C(I)_markers_pDC
Gene_NAME	p_val	avg_logFC	pct.1	pct.2	p_val_adj
Ly6d	1.81781e-65	2.34555	1	0.455	2.25062e-61
Cox6a2	6.54374e-58	2.78148	0.83	0.129	8.10181e-54
Iglc3	2.72835e-54	4.17998	0.812	0.034	3.37797e-50
Iglv3	2.45086e-45	3.91388	0.768	0.112	3.03441e-41
Iglj3	3.67435e-44	3.84281	0.705	0.052	4.54921e-40
Siglech	4.87833e-43	1.92217	0.946	0.416	6.03985e-39
Malat1	2.3988e-39	0.738292	1	1	2.96996e-35
Irf8	2.21421e-37	1.09246	0.973	0.67	2.74141e-33
Klk1	1.80489e-34	3.83018	0.643	0.103	2.23464e-30
Ctsl	9.4702e-33	2.43072	0.696	0.172	1.17251e-28
Tyrobp	2.84725e-32	0.670475	0.991	0.996	3.52518e-28
Bst2	1.40184e-30	1.06776	0.982	0.82	1.73562e-26
Tsc22d1	7.80669e-29	2.13023	0.75	0.305	9.66547e-25
Pltp	1.47706e-27	2.93264	0.562	0.099	1.82875e-23
Smim5	2.82264e-27	2.76875	0.688	0.142	3.49471e-23
Ccr9	3.24595e-27	2.69497	0.625	0.129	4.01881e-23
Lgals1	5.35582e-27	0.666759	0.973	0.704	6.63104e-23
mt.Rnr2	2.68863e-26	0.505557	1	1	3.32879e-22
Ly6e	1.85227e-25	0.484151	1	0.996	2.29329e-21
Ly6c2	4.62011e-25	0.748167	0.982	0.755	5.72016e-21
Rpgrip1	2.09717e-24	3.09579	0.518	0.052	2.59651e-20
Mctp2	1.50766e-22	3.34976	0.482	0.043	1.86663e-18
Cd300c	2.71993e-22	1.71759	0.688	0.313	3.36754e-18
Ly6a	6.10931e-22	1.42003	0.929	0.721	7.56393e-18
Dnajc7	2.0552e-20	1.47821	0.938	0.712	2.54454e-16
Pld4	2.74888e-20	1.15336	0.964	0.717	3.40339e-16
Mpeg1	3.84492e-19	1.46135	0.938	0.614	4.7604e-15
Tcf4	1.27891e-18	1.03002	0.902	0.695	1.58341e-14
Hs3st1	2.50491e-18	3.08656	0.429	0.039	3.10133e-14
Igkc	4.04883e-18	2.43365	0.429	0.039	5.01286e-14
Eldr	8.10845e-18	1.44114	0.58	0.12	1.00391e-13
Serinc3	1.03345e-17	1.27612	0.812	0.588	1.27951e-13
Rpl31	3.12378e-17	0.948228	0.991	0.893	3.86755e-13
Runx2	1.45544e-16	1.30659	0.786	0.378	1.80198e-12
Klk1b27	2.31618e-16	4.08074	0.321	0.017	2.86766e-12
mt.Nd4	1.81889e-15	1.15996	0.955	0.901	2.25196e-11
Rabgap1l	3.57681e-15	2.0636	0.589	0.189	4.42845e-11
Fyb	3.79148e-15	0.96829	0.893	0.67	4.69423e-11
Cmah	4.71106e-15	3.27383	0.339	0.047	5.83276e-11
Gm21762	5.06088e-15	2.38165	0.438	0.086	6.26588e-11
Ets1	9.88122e-15	4.65055	0.277	0.026	1.22339e-10
Blnk	1.10107e-14	2.1111	0.5	0.155	1.36323e-10
Atp2a1	1.62018e-14	2.69384	0.375	0.039	2.00595e-10
Atp1b1	1.78749e-14	1.76554	0.545	0.197	2.2131e-10
Plaur	2.41838e-14	2.55639	0.455	0.116	2.9942e-10
Sell	9.06283e-14	1.04575	0.812	0.519	1.12207e-09
Pisd.ps1	1.19017e-13	2.08386	0.554	0.309	1.47355e-09
Sema4b	2.66035e-13	3.27664	0.268	0.009	3.29378e-09
Grn	5.44814e-13	1.04272	0.92	0.725	6.74534e-09
Lrp8	9.82776e-13	1.90501	0.411	0.103	1.21678e-08
Fhit	1.96864e-12	5.01175	0.125	0.009	2.43738e-08
Sh3bgr	3.22309e-12	3.42218	0.295	0.03	3.9905e-08
Evi2a	3.27033e-12	0.672706	0.411	0.695	4.049e-08
Pkig	3.51435e-12	1.95154	0.527	0.155	4.35112e-08
Gm30211	8.68883e-12	3.7962	0.286	0.026	1.07576e-07
Cdh5	2.34856e-11	4.52639	0.223	0.013	2.90775e-07
Il7r	2.45474e-11	2.08421	0.411	0.146	3.03921e-07
Khk	3.14027e-11	1.6228	0.545	0.279	3.88797e-07
Gm12253	4.4239e-11	3.53142	0.259	0.021	5.47722e-07
Slc49a4	7.80293e-11	1.93323	0.348	0.056	9.66081e-07
Fgfr1op2	9.83717e-11	1.14587	0.786	0.579	1.21794e-06
Pacsin1	1.01369e-10	2.11413	0.375	0.069	1.25505e-06
Ywhaq	1.10339e-10	0.376635	0.223	0.489	1.36611e-06
Lynx1	1.14149e-10	3.56773	0.241	0.034	1.41328e-06
Fyn	2.06884e-10	1.71433	0.598	0.245	2.56143e-06
Ccl4	4.0363e-10	3.1024	0.402	0.176	4.99734e-06
B2m	5.64155e-10	0.354449	1	1	6.9848e-06
Ctsb	6.95941e-10	0.674019	0.973	0.931	8.61644e-06
Ighm	1.02763e-09	0.903392	0.929	0.837	1.27231e-05
Gm13919	1.09619e-09	1.92856	0.429	0.133	1.3572e-05
Mzb1	1.33295e-09	2.2444	0.277	0.03	1.65032e-05
Olfr164	1.45276e-09	3.00871	0.268	0.039	1.79866e-05
Irf7	2.08804e-09	0.907892	0.723	0.695	2.5852e-05
Cd200	2.82032e-09	2.67351	0.277	0.077	3.49184e-05
Cd4	2.89122e-09	1.75427	0.411	0.112	3.57962e-05
Ccdc162	3.07168e-09	3.14766	0.232	0.017	3.80304e-05
Gm6051	3.28559e-09	0.810381	0.018	0.112	4.06788e-05
Ssh2	3.51137e-09	0.335054	0.134	0.313	4.34742e-05
Tubgcp5	5.21777e-09	1.59914	0.446	0.163	6.46012e-05
Sla2	5.57205e-09	2.43705	0.268	0.06	6.89876e-05
mt.Nd2	5.90942e-09	1.04299	0.893	0.691	7.31645e-05
Spcs2	6.3163e-09	0.686911	0.714	0.747	7.82021e-05
Gm10146	7.17812e-09	0.406881	0.295	0.494	8.88723e-05
Gm5823	1.20181e-08	0.701042	0.188	0.343	0.000148797
Rell1	1.43172e-08	1.64143	0.366	0.146	0.000177261
Galk1	1.77812e-08	1.9581	0.188	0.112	0.000220149
Gzmb	1.96056e-08	3.8167	0.089	0.103	0.000242737
Ftx	1.96139e-08	1.30301	0.357	0.107	0.00024284
Clec10a	2.06367e-08	1.55273	0.5	0.258	0.000255503
Grm8	2.1269e-08	2.45222	0.196	0.021	0.000263331
Sp140	2.1621e-08	0.898757	0.696	0.571	0.000267689
Prr13	2.31813e-08	0.484732	0.911	0.94	0.000287007
Tex2	2.43635e-08	1.73583	0.411	0.189	0.000301645
Emp3	2.57273e-08	0.400602	0.804	0.661	0.00031853
Dynlt1.ps1	2.88337e-08	1.50024	0.045	0.133	0.00035699
Gem	4.00343e-08	3.53882	0.152	0.043	0.000495665
Hypk	4.06349e-08	1.36652	0.188	0.288	0.000503101
Card11	4.16591e-08	1.74105	0.446	0.253	0.000515781
Spib	4.46931e-08	1.31891	0.545	0.232	0.000553345
Hnrnph2	5.31772e-08	0.38588	0.125	0.386	0.000658387
Lair1	5.54881e-08	1.10536	0.661	0.365	0.000686999
Gm14207	6.00857e-08	1.85372	0.277	0.077	0.000743921
Tnfrsf13b	6.10087e-08	1.32314	0.58	0.318	0.000755349
Gm26510	6.63392e-08	1.67053	0.25	0.163	0.000821346
Plac8	7.01349e-08	0.265973	0.973	0.983	0.00086834
Ddx46	7.04099e-08	0.260484	0.152	0.258	0.000871745
Fth1	8.53865e-08	0.306982	1	0.996	0.00105717
Hdac1	8.55139e-08	0.867828	0.134	0.313	0.00105875
Slamf9	8.68677e-08	2.07684	0.312	0.09	0.00107551
Fyb2	9.95331e-08	3.4604	0.205	0.021	0.00123232
Rps6ka1	1.03504e-07	1.34446	0.58	0.446	0.00128149
Serinc5	1.03588e-07	2.80721	0.205	0.017	0.00128253
Ccr5	1.23336e-07	1.48877	0.25	0.103	0.00152702
Mbnl1	1.40955e-07	0.725775	0.857	0.871	0.00174516
Ube2b	1.84989e-07	0.782781	0.241	0.433	0.00229035
Jade1	2.7817e-07	2.66039	0.196	0.017	0.00344402
Prrc1	3.5138e-07	1.14399	0.054	0.107	0.00435044
Cdip1	3.95528e-07	1.93925	0.366	0.133	0.00489703
Chfr	4.19449e-07	0.811023	0.161	0.223	0.00519319
Pir	4.6674e-07	2.94904	0.179	0.013	0.00577871
Znhit1	4.88924e-07	0.621337	0.179	0.253	0.00605337
Ikzf1	5.27877e-07	0.994886	0.536	0.455	0.00653565
X6720464F23Rik	5.71722e-07	3.58963	0.143	0.004	0.00707849
Npc1	5.89082e-07	1.01877	0.17	0.159	0.00729342
Sdc4	6.50639e-07	1.58294	0.304	0.069	0.00805556
Snx29	7.28935e-07	2.11133	0.277	0.06	0.00902494
Gimap6	7.53597e-07	1.43733	0.241	0.124	0.00933028
Gpatch11	7.76096e-07	0.264059	0.08	0.15	0.00960884
Hivep3	8.76823e-07	1.71544	0.259	0.064	0.0108559
Cep57	9.13764e-07	1.56204	0.348	0.197	0.0113133
Hsp90b1	9.22859e-07	0.654516	0.911	0.845	0.0114259
Tmem229b	9.99289e-07	1.38771	0.598	0.361	0.0123722
Dgke	1.01279e-06	2.70868	0.179	0.043	0.0125393
Dclre1c	1.01653e-06	1.63556	0.42	0.155	0.0125857
Cyth4	1.03278e-06	0.874629	0.839	0.755	0.0127869
Cyp27a1	1.07136e-06	0.319963	0.188	0.403	0.0132645
Rhobtb2	1.08408e-06	2.00199	0.143	0.013	0.013422
Rps19.ps6	1.09521e-06	0.500591	0.232	0.433	0.0135598
Ube2l3	1.12858e-06	0.805407	0.241	0.421	0.013973
Gm7517	1.19896e-06	0.51124	0.027	0.133	0.0148443
Slc41a2	1.44996e-06	1.97375	0.259	0.069	0.0179519
Smim24	1.54434e-06	1.38893	0.179	0.15	0.0191205
BC147527	1.60135e-06	1.34301	0.473	0.318	0.0198264
Xbp1	1.66438e-06	1.26258	0.527	0.425	0.0206067
Pgam2	1.70537e-06	3.26964	0.205	0.039	0.0211141
Apobec3	2.0044e-06	0.83946	0.804	0.712	0.0248165
Pkd1	2.0318e-06	2.35353	0.116	0.047	0.0251557
Havcr1	2.0386e-06	2.36009	0.223	0.034	0.0252399
Aup1	2.22087e-06	1.16321	0.277	0.395	0.0274966
Tbc1d8	2.23418e-06	1.4025	0.518	0.262	0.0276614
Rabif	3.19317e-06	0.346479	0.08	0.219	0.0395347
Tcf7l2	3.41553e-06	2.25971	0.223	0.043	0.0422877
Nr1h2	3.43812e-06	0.6106	0.125	0.236	0.0425673
Lsm7	3.64435e-06	0.614637	0.58	0.695	0.0451206
Tmem156	3.89115e-06	0.981894	0.054	0.103	0.0481764
Dpagt1	4.02147e-06	1.14315	0.116	0.12	0.0497899
Atxn7l3b	4.02445e-06	1.5258	0.232	0.309	0.0498268

## Sheet: NI_C(II)_markers-pDC-like
Gene_NAME	p_val	avg_logFC	pct.1	pct.2	p_val_adj
Fcer1g	3.29676e-35	0.546179	1	0.92	4.08171e-31
Crip1	5.58618e-33	1.3234	1	0.811	6.91625e-29
Ms4a6c	1.75988e-29	0.995333	1	0.589	2.1789e-25
Cd7	2.53034e-26	0.875458	0.986	0.756	3.13281e-22
S100a6	1.39662e-24	1.02599	1	0.665	1.72916e-20
Vim	1.1408e-22	1.47029	0.871	0.331	1.41242e-18
Lgals3	1.31543e-22	1.27133	0.957	0.52	1.62863e-18
Anxa5	2.51773e-21	1.05659	0.943	0.549	3.11721e-17
Lsp1	4.15754e-20	0.499271	1	0.985	5.14745e-16
Gm2a	4.18486e-20	0.497481	1	0.873	5.18127e-16
Tspo	8.88816e-18	0.80645	0.957	0.756	1.10044e-13
H2.DMa	2.39239e-17	0.540564	1	0.884	2.96202e-13
Cd209d	9.31211e-17	1.18659	0.857	0.342	1.15293e-12
Tep1	2.37838e-15	1.44838	0.757	0.353	2.94468e-11
Fxyd5	3.99548e-15	0.802084	0.943	0.76	4.94681e-11
Fcgrt	6.48137e-14	1.25957	0.8	0.345	8.02458e-10
Cd209a	7.97818e-14	1.26394	0.871	0.516	9.87778e-10
Cd48	1.85627e-13	0.965901	0.914	0.56	2.29825e-09
Cd200r1	1.01833e-12	1.29595	0.657	0.178	1.26079e-08
H2.DMb1	1.32687e-12	0.679682	0.971	0.727	1.6428e-08
Klf4	7.50923e-12	2.4395	0.429	0.058	9.29718e-08
Cd300a	7.67201e-12	1.18621	0.814	0.455	9.49871e-08
Tppp3	3.34956e-11	2.27865	0.329	0.029	4.14709e-07
Emp3	1.10077e-10	0.655844	0.929	0.651	1.36287e-06
Gpr183	1.9257e-10	0.964592	0.771	0.371	2.38421e-06
Coro1a	2.535e-10	0.320908	0.986	0.956	3.13858e-06
Ifi30	2.67147e-10	0.670368	0.857	0.633	3.30755e-06
Higd2a	2.90632e-10	0.581833	0.643	0.415	3.59832e-06
Dazap2	3.17146e-10	0.310897	0.943	0.822	3.92659e-06
Eif5a	3.57736e-10	0.360961	0.986	0.924	4.42913e-06
Ccr2	3.93673e-10	0.719555	0.614	0.222	4.87406e-06
Sema4a	4.76838e-10	1.78489	0.557	0.156	5.90373e-06
Cd209e	5.09794e-10	2.46414	0.343	0.04	6.31176e-06
Actb	1.01176e-09	0.30121	1	1	1.25266e-05
Plbd1	1.09596e-09	0.4078	0.9	0.516	1.35691e-05
S100a10	1.70443e-09	1.13184	0.686	0.331	2.11026e-05
Ak8	1.74699e-09	2.82441	0.286	0.025	2.16295e-05
Fgd2	1.76786e-09	0.865688	0.929	0.6	2.18879e-05
Col23a1	1.9258e-09	2.48504	0.286	0.055	2.38433e-05
Crip2	2.17614e-09	2.55195	0.271	0.033	2.69428e-05
Ifitm3	3.14882e-09	0.88472	0.857	0.669	3.89855e-05
Tagln2	3.83958e-09	0.799979	0.957	0.731	4.75378e-05
Upb1	4.29952e-09	0.978894	0.686	0.309	5.32323e-05
Gm34680	8.1008e-09	0.459827	0.814	0.549	0.000100296
Tax1bp3	9.95951e-09	1.3814	0.386	0.171	0.000123309
Ly6c2	1.95076e-08	0.354284	0.957	0.796	0.000241523
Gm14161	2.16016e-08	0.585257	0.4	0.091	0.00026745
Slc31a2	2.23117e-08	1.39128	0.386	0.138	0.000276241
Selenop	2.3828e-08	1.19099	0.457	0.142	0.000295015
Ptpn6	2.70177e-08	0.268149	0.943	0.815	0.000334506
Plp2	3.3791e-08	1.08481	0.7	0.389	0.000418367
Ly86	6.07919e-08	0.457191	0.971	0.829	0.000752664
Arpc1b	6.72921e-08	0.372542	0.957	0.931	0.000833144
Tkt	9.08628e-08	0.709302	0.714	0.429	0.00112497
Ctss	9.60602e-08	0.286679	1	0.96	0.00118932
Hspa8	1.30041e-07	0.313245	1	0.953	0.00161004
Gm45552	1.59337e-07	1.75369	0.314	0.08	0.00197275
Gm45640	1.87377e-07	1.00228	0.2	0.12	0.00231991
Apod	1.90744e-07	0.987255	0.514	0.255	0.0023616
Cfp	2.565e-07	0.731672	0.871	0.669	0.00317573
Ehmt1	3.89165e-07	1.00875	0.3	0.164	0.00481826
Ass1	4.42158e-07	0.808186	0.629	0.342	0.00547436
Msmo1	5.15645e-07	0.975234	0.514	0.182	0.0063842
Gvin.ps7	6.14932e-07	1.05854	0.629	0.378	0.00761348
Capzb	7.58425e-07	0.356181	1	0.869	0.00939006
Atg4b	9.02739e-07	1.02008	0.186	0.116	0.0111768
Palld	9.07995e-07	2.4823	0.257	0.04	0.0112419
Hrh1	1.4152e-06	1.99926	0.186	0.051	0.0175216
Aldoc	1.51779e-06	2.05161	0.243	0.036	0.0187917
Gng5	1.55006e-06	0.515048	0.886	0.636	0.0191913
Il13ra1	1.85647e-06	1.53126	0.286	0.065	0.0229849
Irf4	2.40003e-06	0.309954	0.329	0.084	0.0297148
Klf10	2.62639e-06	2.70351	0.229	0.04	0.0325173
Itgb7	3.0615e-06	0.340093	0.686	0.455	0.0379044
Adora2b	3.10741e-06	1.8081	0.314	0.073	0.0384729
Ypel3	3.11304e-06	0.935724	0.371	0.098	0.0385425
Ccnd3	3.24405e-06	1.21461	0.714	0.396	0.0401645
Arpc5	3.26519e-06	0.325147	0.9	0.804	0.0404263
Spi1	3.43253e-06	0.915045	0.8	0.473	0.0424981
Rab3il1	3.55088e-06	1.77302	0.329	0.087	0.0439635
Ngfr	3.61582e-06	2.57252	0.171	0.015	0.0447675

## Sheet: NI_C(III)_markers_cDC2
Gene_NAME	p_val	avg_logFC	pct.1	pct.2	p_val_adj
Ptma	9.17382e-19	0.530864	0.982	0.979	1.13581e-14
Rgs2	7.66237e-18	1.45374	0.929	0.419	9.48678e-14
H2az1	2.09508e-17	0.88774	1	0.827	2.59392e-13
Tmem176a	1.63877e-16	1.80526	0.786	0.253	2.02897e-12
Cyp4f16	2.33409e-16	1.36851	0.839	0.27	2.88983e-12
Rogdi	1.1642e-15	1.22302	0.911	0.384	1.4414e-11
H3f3a	2.3977e-15	0.59246	1	0.772	2.9686e-11
Plbd1	2.72685e-15	0.570545	0.911	0.533	3.37611e-11
H2.DMb2	5.206e-15	1.65904	0.946	0.547	6.44555e-11
Slamf7	5.51e-15	0.882322	0.911	0.526	6.82193e-11
Gmnn	9.64505e-15	1.66138	0.446	0.093	1.19415e-10
Tmem176b	1.83879e-14	1.46098	0.75	0.308	2.2766e-10
Pclaf	2.03219e-14	3.40185	0.393	0.09	2.51605e-10
Prdx6	4.289e-14	0.960452	0.821	0.391	5.31021e-10
Ltb	5.39472e-14	1.41018	0.696	0.163	6.6792e-10
Limd2	5.56986e-14	1.48372	0.857	0.401	6.89604e-10
Relb	4.55427e-13	1.39096	0.571	0.135	5.63864e-09
Bex3	6.88593e-13	0.970884	0.429	0.156	8.52547e-09
Bcap31	1.92566e-12	0.314293	0.696	0.45	2.38416e-08
Mcm7	2.50666e-12	2.15748	0.554	0.111	3.1035e-08
Oat	2.59634e-12	1.18189	0.679	0.19	3.21452e-08
Stmn1	3.04749e-12	2.22992	0.571	0.187	3.7731e-08
Asb2	4.44176e-12	1.66321	0.625	0.17	5.49934e-08
Gm2a	4.80012e-12	0.30412	0.964	0.886	5.94303e-08
Rrm1	5.07845e-12	1.97572	0.482	0.062	6.28763e-08
Cenpf	8.46697e-12	4.56277	0.268	0.003	1.0483e-07
Mtch2	9.49121e-12	0.844025	0.607	0.308	1.17511e-07
Psma1	1.24996e-11	0.518303	0.75	0.547	1.54757e-07
Cenpm	2.08289e-11	2.48526	0.304	0.021	2.57883e-07
Cnn2	2.25088e-11	0.894812	0.929	0.602	2.78682e-07
Lyst	2.25472e-11	0.491667	0.857	0.491	2.79156e-07
Hint1	2.31886e-11	0.402059	0.768	0.64	2.87098e-07
Asf1b	2.82734e-11	3.51784	0.339	0.045	3.50053e-07
Brip1os	3.3354e-11	2.49718	0.321	0.014	4.12956e-07
Ccrl2	3.50333e-11	2.18008	0.375	0.062	4.33747e-07
Gm8260	3.56989e-11	0.765662	0.982	0.865	4.41989e-07
Ms4a6c	3.94403e-11	0.727595	0.946	0.619	4.88311e-07
Ciita	5.18596e-11	1.12958	0.75	0.332	6.42073e-07
Selenoh	5.60668e-11	0.996464	0.714	0.284	6.94163e-07
Skp1	5.63126e-11	0.528134	0.768	0.478	6.97206e-07
Cenpk	5.63743e-11	3.16357	0.375	0.035	6.97971e-07
S100a4	6.12098e-11	1.25443	0.661	0.183	7.57839e-07
Pbk	6.22892e-11	3.72541	0.161	0.017	7.71202e-07
Fcrl1	6.59936e-11	1.30177	0.464	0.093	8.17067e-07
Slc46a3	6.93426e-11	1.26454	0.857	0.377	8.58531e-07
Cdkn3	7.26321e-11	1.94728	0.214	0.031	8.99258e-07
Nav1	8.84889e-11	1.29861	0.714	0.228	1.09558e-06
Cyb5r3	1.27111e-10	0.869664	0.875	0.467	1.57377e-06
Kif11	1.27634e-10	4.03311	0.179	0.021	1.58023e-06
Spc24	1.69882e-10	3.69803	0.357	0.052	2.10331e-06
Mcm3	1.99581e-10	1.94211	0.464	0.087	2.47102e-06
Ndufv2	2.15446e-10	0.461686	0.839	0.564	2.66743e-06
Ifngr1	2.38076e-10	0.678152	0.75	0.384	2.94762e-06
Gpx4	2.68914e-10	0.74828	0.929	0.526	3.32943e-06
B020010K11Rik	2.70982e-10	1.69442	0.661	0.239	3.35503e-06
Cotl1	2.85244e-10	1.36403	0.661	0.197	3.53161e-06
Tbc1d4	2.92148e-10	1.1332	0.607	0.18	3.61708e-06
Tubb5	3.02009e-10	1.42651	0.839	0.484	3.73918e-06
Ppp1ca	3.07467e-10	0.329624	0.964	0.689	3.80675e-06
H1f5	3.24811e-10	5.04825	0.196	0.007	4.02148e-06
Cnot8	3.57218e-10	0.616013	0.625	0.322	4.42272e-06
Lcp1	4.31062e-10	0.524209	0.964	0.761	5.33697e-06
H2ac5.ps	4.86677e-10	0.44708	0.161	0.007	6.02555e-06
Dazap2	5.25936e-10	0.286416	0.982	0.82	6.51162e-06
Fignl1	5.50959e-10	3.29523	0.232	0.003	6.82142e-06
Gm11223	5.71786e-10	2.34878	0.482	0.121	7.07928e-06
Aurka	8.08707e-10	3.68983	0.107	0.014	1.00126e-05
Knop1	8.95381e-10	1.29531	0.607	0.197	1.10857e-05
Mcm2	1.01554e-09	1.56414	0.393	0.059	1.25734e-05
Ckap2l	1.09477e-09	3.03901	0.179	0.021	1.35544e-05
Tacc3	1.17429e-09	1.51768	0.411	0.059	1.45388e-05
Selenof	1.31598e-09	0.338028	0.911	0.599	1.62932e-05
Ssna1	1.38786e-09	0.55545	0.661	0.394	1.71831e-05
Mrpl20	1.51213e-09	0.443831	0.482	0.27	1.87216e-05
Il2rg	1.85301e-09	0.669502	0.875	0.567	2.29421e-05
Ncaph	2.28504e-09	4.047	0.196	0.007	2.8291e-05
Cfp	2.37721e-09	0.429162	0.893	0.675	2.94322e-05
Mrpl38	2.85397e-09	0.42836	0.304	0.131	3.5335e-05
Mthfs	3.02762e-09	1.30287	0.607	0.173	3.74849e-05
Ffar2	3.41946e-09	1.65858	0.357	0.087	4.23363e-05
Gm15925	3.46425e-09	1.74585	0.393	0.055	4.28909e-05
Mis18bp1	3.48005e-09	3.1418	0.25	0.007	4.30865e-05
Ms4a6b	3.61209e-09	1.02917	0.75	0.298	4.47213e-05
Mdh2	3.72637e-09	0.933814	0.929	0.709	4.61362e-05
Rnaseh2c	3.73628e-09	1.76323	0.446	0.076	4.62589e-05
Cdc42	3.80774e-09	0.316596	0.982	0.806	4.71436e-05
Cep63	4.03104e-09	1.47783	0.482	0.121	4.99083e-05
Rad51	4.09548e-09	3.77405	0.196	0	5.07061e-05
Rrm2	4.13808e-09	3.31702	0.357	0.076	5.12336e-05
Pgap1	4.36474e-09	3.66162	0.214	0.003	5.40399e-05
Snrpe	4.46763e-09	0.776918	0.768	0.529	5.53137e-05
Snrpd1	4.81798e-09	0.895841	0.679	0.322	5.96514e-05
Atp6v1g1	4.94903e-09	0.280334	0.839	0.744	6.12739e-05
Atox1	5.09773e-09	0.566605	0.857	0.696	6.3115e-05
Psmd8	5.4056e-09	0.529298	0.821	0.436	6.69267e-05
Clec4a4	7.60673e-09	1.59933	0.375	0.073	9.41789e-05
Lsm5	8.43817e-09	0.740422	0.589	0.246	0.000104473
Cdca8	8.72076e-09	2.74826	0.321	0.042	0.000107972
Mxd3	9.13648e-09	4.25264	0.179	0.01	0.000113119
Tifa	9.49419e-09	0.307964	0.571	0.194	0.000117548
Top2a	9.55252e-09	2.72237	0.339	0.066	0.00011827
Mki67	9.94556e-09	2.86001	0.268	0.031	0.000123136
Mcemp1	9.95186e-09	2.09752	0.375	0.104	0.000123214
Uhrf1	1.02474e-08	3.52115	0.25	0.031	0.000126873
Bub1b	1.10401e-08	2.73896	0.214	0.017	0.000136687
Hnrnpa2b1	1.25541e-08	0.353126	0.946	0.824	0.000155432
Gm4739	1.37068e-08	1.81566	0.5	0.166	0.000169704
H2.Eb1	1.39597e-08	0.869265	1	0.893	0.000172835
Gm6091	1.43884e-08	2.50628	0.25	0.014	0.000178143
Ppp1r14a	1.60739e-08	1.76592	0.375	0.076	0.000199011
H2.Oa	1.81232e-08	0.812093	0.786	0.453	0.000224384
I830077J02Rik	2.02154e-08	0.812546	0.875	0.474	0.000250287
S100a11	2.05903e-08	0.550812	0.946	0.599	0.000254929
Tk1	2.07399e-08	2.31614	0.375	0.083	0.000256781
Slc39a6	2.16144e-08	1.24054	0.214	0.017	0.000267607
Ppil2	2.25929e-08	0.495689	0.607	0.294	0.000279722
Ifi30	2.64737e-08	0.563019	0.875	0.64	0.000327771
Psma3	2.6824e-08	0.253316	0.857	0.626	0.000332108
Atp5b	2.76286e-08	0.409387	0.911	0.699	0.00034207
Clic1	3.03189e-08	0.275075	0.964	0.862	0.000375378
Ywhae	3.22214e-08	0.250031	0.839	0.747	0.000398934
Cdk2	3.38054e-08	2.13146	0.393	0.069	0.000418545
Mns1	3.39849e-08	3.94997	0.179	0.01	0.000420767
Ndc80	3.63101e-08	3.45277	0.179	0.01	0.000449556
Nup62	3.79485e-08	0.757798	0.536	0.152	0.000469841
Tipin	3.82718e-08	1.93319	0.393	0.087	0.000473844
Nfkbia	3.83222e-08	0.617126	0.982	0.713	0.000474467
Slbp	4.17105e-08	1.33875	0.571	0.204	0.000516418
H2bc14	4.36033e-08	3.01883	0.196	0.003	0.000539853
Bcl2a1d	4.36141e-08	0.812915	0.643	0.304	0.000539986
Prc1	4.58465e-08	2.63968	0.232	0.01	0.000567626
Ptprc	4.77935e-08	0.374647	0.982	0.834	0.000591732
Cd79b	5.38963e-08	0.739947	0.411	0.166	0.000667291
Trim59	5.50961e-08	2.6981	0.286	0.028	0.000682145
Ddx39b	5.57805e-08	0.958436	0.714	0.363	0.000690619
[truncated: 144 more rows]

## Sheet: NI_C(IV)_markers_cDC1
Gene_NAME	p_val	avg_logFC	pct.1	pct.2	p_val_adj
[truncated: 273 more rows]

[truncated: 49 more sheets: NI_C(V)_markers, NI_C(VI)_markers_cDC2, NI_C(IV)_markers_pDC-like, Reizis_Tussiwand_signatures_UP, Reizis_Tussiwand_signatures_DN, All_C(i)_markers_pDC, All_C(ii)_markers_matDC, All_C(iii)_markers_pDClike_tDC, All_C(iv)_markers_pDClike_tDC, All_C(v)_markers_cDC1, All_C(vi)_markers_cDC2, All_C(vii)_markers_mitotic_cel, All_C(viii)_markers_cDC2, All_C(ix)_markers_IFN-pDC, All_C(x)_markers_NK_or_T_cont, All_C(xi)_markers_NK_or_T_cont, All_C(xii)_markers_matDC, All_C(xiii)_markers_macro_cont, cMAP_relative_UP_signatures, cMAP_relative_DOWN_signatures …]
