# Supplementary material for: Novel mouse models based on intersectional genetics to identify and characterize plasmacytoid dendritic cells
Source: Nat Immunol. 2023 Mar 16;24(4):714–28. doi: 10.1038/s41590-023-01454-9 (PMC10063451; doi:10.1038/s41590-023-01454-9)
Supplement: Source Data Fig. 2 — Statistical source data. [file 41590_2023_1454_MOESM9_ESM.xlsx]

## Sheet: 2b
pDC			cDC
WT	pDC-Tom		WT	pDC-Tom
58.8	1039		51.8	44.2
	1076			52.5
34.8	1215		40.7	41.1
	1014			39.4
	1097			38.4

## Sheet: 2c
pre-pDC
WT	pDC-Tom
43.7	426
	454
39.1	488
	438
	492

## Sheet: 2d
pre-DC SiglecH+ Ly6Cneg			pre-DC SiglecH+ Ly6C+
WT	pDC-Tom		WT	pDC-Tom
45.8	96.4		39.7	98.1
	109			113
33	93.5		30.5	77.4
	79.9			82.2
	90.8			81.5
pre-DC SiglecHneg Ly6C+			pre-DC SiglecHneg Ly6Cneg
WT	pDC-Tom		WT	pDC-Tom
42.8	48.3		43.2	55.1
	59.5			68.9
38.1	37.5		37.6	43.5
	37.4			44.7
	43			42.7

## Sheet: 2e
CMP			MDP			CDP
WT	pDC-Tom		WT	pDC-Tom		WT	pDC-Tom
58.7	60.2		94.4	91.2		68.7	61.6
	73.1			108			78.1
49.3	52.5		82.9	79.2		52.6	55.4
	52.9			81.6			55.2
	61.3			86.1			56.8

## Sheet: 2f
Ly6Dneg SiglecHneg
WT	pDC-Tom
124	118
	135
72.9	146
	121
	124

## Sheet: 2g
Ly6D+ SiglecHneg			Ly6D+ SiglecH+
WT	pDC-Tom		WT	pDC-Tom
51.3	71.3		42.4	138
	66.9			155
45.7	60.8		37.2	94.1
	58.5			102
	60.3			105
