# Supplementary material for: Novel mouse models based on intersectional genetics to identify and characterize plasmacytoid dendritic cells
Source: Nat Immunol. 2023 Mar 16;24(4):714–28. doi: 10.1038/s41590-023-01454-9 (PMC10063451; doi:10.1038/s41590-023-01454-9)
Supplement: Source Data Fig. 3 — Statistical source data. [file 41590_2023_1454_MOESM10_ESM.xlsx]

## Sheet: 3e
cDC2	tDC	pDC like	pDC
0.435	0.431	0.833	0.38
0.082	0.16	0.811	0.238
0.117	0.838	0.796	0.577
0.13	0.112	0.35	0.844
0.151	0.703	0.842	0.776
0.354	0.038	0.44	0.857
0.199	0.145	0.741	0.851
0.395	0.79	0.837	0.682
0.166	0.19	0.842	0.848
0.303	0.818	0.828	0.805
0.18	0.11	0.753	0.271
0.085	0.377	0.696	0.834
0.476	0.817	0.831	0.776
0.32	0.056	0.848	0.839
0.09	0.451	0.851	0.704
0.841	0.118	0.782	0.768
0.697	0.704	0.834	0.824
0.691	0.722	0.76	0.747
0.664	0.816	0.793	0.824
0.367	0.105	0.844	0.809
0.332	0.6	0.83	0.872
0.13	0.799	0.803	0.677
0.302	0.109	0.761	0.815
0.399	0.14	0.855	0.862
0.11	0.31	0.797	0.829
0.099	0.643	0.273	0.865
0.093	0.4	0.807	0.806
0.625	0.773	0.798	0.823
0.227	0.626	0.763	0.1
0.411	0.2	0.688	0.823
0.401	0.847	0.777	0.753
0.167	0.845	0.773	0.834
0.247	0.858	0.805	0.22
0.089	0.603	0.862	0.431
0.12	0.706	0.692	0.491
0.141	0.523	0.819	0.712
0.277	0.734	0.302	0.813
0.193		0.821	0.853
0.166		0.868	0.733
0.25		0.713	0.755
0.268			0.866
0.355			0.729
0.128			0.806
0.182			0.763
			0.801
			0.675
			0.844
			0.847
