# Supplementary material for: Novel mouse models based on intersectional genetics to identify and characterize plasmacytoid dendritic cells
Source: Nat Immunol. 2023 Mar 16;24(4):714–28. doi: 10.1038/s41590-023-01454-9 (PMC10063451; doi:10.1038/s41590-023-01454-9)
Supplement: Source Data Fig. 5 — Statistical source data. [file 41590_2023_1454_MOESM11_ESM.xlsx]

## Sheet: 5d
WT	pDC-Tom
67	385
53	660
35	546
38	327
5	260
28	514
79	522
45	550
	519

## Sheet: 5e
T-cell area	B-cell area	Red pulp	Marginal zone
38	23
61	19
44	31
53	19
52	15
50	19
65	8
35	8	37	9
44	12	23	9
26	9	32	11
29	8	38	14

## Sheet: 5f
T-cell area	B-cell area	Red pulp	Marginal zone
1979	389
1275	170
1215	294
1116	180
1116	220
1435	290
1188	167
1380	181	435	315
1491	328	302	341
2100	231	418	472
2060	358	386	427
