# Supplementary material for: Novel mouse models based on intersectional genetics to identify and characterize plasmacytoid dendritic cells
Source: Nat Immunol. 2023 Mar 16;24(4):714–28. doi: 10.1038/s41590-023-01454-9 (PMC10063451; doi:10.1038/s41590-023-01454-9)
Supplement: Source Data Fig. 6 — Statistical source data. [file 41590_2023_1454_MOESM12_ESM.xlsx]

## Sheet: 6e
		Red pulp										Marginal Zone										B Cell Zone										T Cell Zone
NI		18	34	27	35	37	40					12	10	16	16	13	13					11	10	10	5	5	3					59	45	51	45	47	45
36h		22	26	33	36	26	24	33	34	18		22	33	30	32	26	24	29	20	25		12	6	9	13	13	8	12	10	10		44	35	30	19	35	44	27	37	46
40h		51	37	33	34	45	40	37				35	37	29	42	38	26	25				2	11	7	9	7	11	15				12	15	32	16	10	23	23
44h		31	19	36	25	35	32	28	37			24	31	22	26	33	18	29	16			5	8	13	9	7	5	5	9			43	45	32	42	25	47	39	42
48h		29	34	19	23	21	32	21	31	29		34	42	50	43	46	42	49	40	35		5	6	6	7	9	6	6	10	8		33	18	26	28	24	20	25	18	29

## Sheet: 6f
Marginal Zone
		YFPneg pDC										YFP+ pDC
36h		4	25	31	36	25	23	20	6	21		81	49	56	51	57	56	52	59	62
48h		52	51	63	57	60	51	58	54	46		18	26	23	23	20	24	23	38	24
T Cell Zone
		YFPneg pDC										YFP+ pDC
36h		58	48	36	19	42	48	36	51	56		4	16	10	10	8	12	15	16	8
48h		17	14	12	23	12	18	19	13	26		74	61	70	66	69	61	69	43	54

## Sheet: 6h
cDC2-NI	pDC NI	pDC MCMV 60h	YFP+ pDC MCMV 60h
0.241	0.847	0.438	0.23
0.145	0.83	0.616	0.675
0.254	0.833	0.742	0.085
0.205	0.798	0.234	0.756
0.075	0.68	0.587	0.814
0.291	0.802	0.755	0.229
0.826	0.817	0.654	0.345
0.323	0.838	0.758	0.244
0.272	0.844	0.832	0.244
0.395	0.838	0.423	0.455
0.025	0.499	0.588	0.125
0.751	0.295	0.842	0.568
0.446	0.676	0.815	0.754
0.286	0.77	0.841	0.763
0.223	0.856	0.168	0.71
0.055	0.278	0.816	0.471
0.562	0.836	0.556	0.351
0.422	0.862	0.803	0.463
0.217	0.843	0.433	0.711
0.307	0.736	0.792	0.184
0.303	0.76	0.535	0.339
0.25	0.828	0.45	0.417
0.297	0.841	0.763	0.398
0.369	0.845	0.843	0.137
0.135	0.786	0.798	0.633
0.33	0.828	0.685	0.754
0.188	0.564	0.789	0.269
0.322	0.718	0.814	0.82
0.345	0.723	0.828	0.455
0.12	0.236	0.822	0.479
0.333	0.793	0.725	0.341
0.522	0.715	0.839	0.462
0.761	0.466	0.796	0.714
0.567	0.854	0.842	0.135
0.048	0.735	0.822	0.791
0.095	0.603	0.811	0.585
0.332	0.835	0.603	0.669
0.221	0.808	0.315	0.856
0.383	0.817	0.546	0.642
0.454	0.389	0.808	0.227
0.212	0.86	0.691	0.737
0.114	0.826	0.81	0.113
	0.829	0.768
	0.722	0.719
	0.834	0.783
	0.667	0.841
	0.835	0.838
	0.807	0.78
	0.711	0.761
	0.816	0.685
	0.835	0.815
	0.859
	0.868
