# Supplementary material for: Novel mouse models based on intersectional genetics to identify and characterize plasmacytoid dendritic cells
Source: Nat Immunol. 2023 Mar 16;24(4):714–28. doi: 10.1038/s41590-023-01454-9 (PMC10063451; doi:10.1038/s41590-023-01454-9)
Supplement: Source Data Fig. 7 — Statistical source data. [file 41590_2023_1454_MOESM13_ESM.xlsx]

## Sheet: 7b
		Red Pulp															Marginal Zone															B Cell Zone															T Cell Zone
NI		18	34	27	35	37	40										12	10	16	16	13	13										11	10	10	5	5	3										59	45	51
12h		34	18	36	46	39	45										30	24	18	21	13	16										4	6	4	8	8	7	16									31	54	39
18h		27	48	34	45	45	31	34	43	34							18	25	23	19	24	23	29	32	29							12	6	4	4	5	4	6	5	8							45	22	39
24h		23	22	26	36	32	35	45	39	35	44	39	54	29	37		28	14	19	19	18	25	18	27	28	33	21	16	28	30		6	7	4	4	4	6	3	6	6	4	5	4	5	5		43	56	52
[truncated: 11 more columns]

## Sheet: 7c
NI	12h	18h	24h
12	30	18	28
10	24	25	14
16	18	23	19
16	21	19	19
13	13	24	18
13	16	23	25
		29	18
		32	27
		29	28
			33
			21

## Sheet: 7e
		Red Pulp					Marginal Zone				B Cell Zone				T Cell Zone
NI		0	0	0	0		0	0			0	0			0	0
12h		49	37				46	53			2	5			3	6
18h		40	49	54			52	46	42		3	3	3		7	2	1
24h		57	57				37	37			3	3			2	3
36h		34	24				49	56			11	7			6	15
40h		48	37				42	47			2	6			8	11
44h		28	30				51	51			8	7			14	12
48h		27	26				52	50			7	6			15	19

## Sheet: 7f
NI		12h			18h				24h			36h			40h			44h			48h
0		993	340		296	1352	1142		577	1028		763	365		767	767		1702	530		306	312
