# Supplementary material for: Novel mouse models based on intersectional genetics to identify and characterize plasmacytoid dendritic cells
Source: Nat Immunol. 2023 Mar 16;24(4):714–28. doi: 10.1038/s41590-023-01454-9 (PMC10063451; doi:10.1038/s41590-023-01454-9)
Supplement: Source Data Extended Data Fig. 4 — Statistical source data. [file 41590_2023_1454_MOESM14_ESM.xlsx]

## Sheet: Extended_Data_Fig_4c
		% within EGFP+ cells
Cluster		All mice		NI_mouse_1	NI_mouse_2		36h_mouse_3	36h_mouse_4	36h_mouse_5	36h_mouse_6		48h_mouse_7	48h_mouse_8	48h_mouse_9
23		1.5		0.8	1.3		1.1	1.2	1.3	1		1.7	3.6	1.3
19		27.1		31.6	44.8		23.1	18.7	19.2	23.6		29.3	25.8	27.4
13		62.1		62.9	48.7		68.8	69.5	65.7	65		59.1	54.9	64.3
14		5.5		0.1	0.3		3.3	6.6	9.5	6.2		7.1	12.3	4.1
17		0.5		1.5	2.7		0.1	0	0	0		0	0	0
18		0.5		0.1	0		0.7	1.1	1	0.7		0.3	0.5	0.5
21		0		0	0		0	0	0	0		0	0	0
26		0.1		0.5	0.4		0	0	0	0		0	0	0
27		0.9		0.8	0.5		0.9	0.9	1.2	0.8		0.7	1.2	0.7
28		0		0.2	0.1		0	0	0	0		0	0	0
5		0.1		0	0		0.2	0.1	0.1	0.1		0.3	0.2	0.1
1		0		0	0.1		0	0	0	0		0	0	0
3		0		0	0		0	0	0	0		0	0	0
4		0		0	0.1		0	0	0.1	0		0	0	0
6		0.1		0	0		0	0.1	0.1	0.1		0	0	0
7		0		0	0		0.1	0	0	0		0	0	0
9		0.1		0	0		0.1	0.1	0	0.2		0	0.2	0
10		0		0	0		0	0	0	0.1		0	0	0
16		0		0	0		0	0	0	0		0	0	0
20		0		0	0		0	0	0	0		0	0	0
24		0		0	0		0	0	0	0		0	0	0
25		0		0	0		0	0	0	0		0	0	0
29		1		1	0.8		1.1	1.2	0.9	1.6		0.9	0.8	0.9
32		0		0	0		0	0	0	0		0	0	0
2		0.1		0	0.1		0.1	0.1	0.2	0		0.1	0.1	0.1
8		0.1		0.1	0		0.1	0.2	0.2	0.1		0.2	0.1	0.2
31		0		0	0		0	0	0	0		0	0	0
11		0		0.1	0		0	0	0.1	0		0	0	0
22		0		0	0		0	0	0	0		0	0	0
15		0		0	0		0	0	0.1	0		0	0	0
30		0		0	0		0	0	0	0		0	0	0
12		0.1		0.2	0.1		0.3	0.1	0.1	0.2		0.1	0.1	0.1

## Sheet: Extended_Data_Fig_4d
Cluster		ZeST										BL/6
23		0.504	0.4	0.48	0.521	0.509	0.544	0.64	0.537	0.724		0.164
19		4.29	4.36	3.58	3.57	3.47	3.58	3.6	3.74	3.56		0.179
13		3.67	3.51	3.86	3.79	3.64	3.77	3.72	3.54	3.84		-0.0339
14		0.957	1.66	0.473	0.573	0.629	0.547	0.522	0.496	0.506		0.475
17		0.651	0.415	0.353	0.147	0.299	0.401	0.471	-0.0213	-0.262		-0.304
18		1.02	0.864	0.662	0.595	0.555	0.6	0.428	0.332	0.572		-0.173
21		0.0697	0.0797	0.0772	0.061	0.0714	0.0512	0.0583	0.08	0.0752		0.0205
26		0.406	0.338	0.477	0.536	0.101	0.183	0.539	0.426	0.536		0.0512
27		0.778	0.439	0.651	0.631	0.585	0.703	0.625	0.409	0.619		0.0707
28		0.241	0.22	0.0859	0.0816	0.0812	0.0819	0.076	0.106	0.0833		0.0617
5		0.0746	0.0737	0.106	0.0979	0.0955	0.0881	0.0805	0.09	0.0908		0.0525
1		0.0639	0.0574	0.0605	0.0583	0.0554	0.0713	0.0399	0.0709	0.0629		0.0212
3		0.0726	0.0652	0.0632	0.0641	0.0658	0.0714	0.0493	0.0727	0.064		0.0296
4		0.131	0.118	0.161	0.161	0.161	0.19	0.129	0.167	0.177		0.032
6		0.084	0.233	0.0874	0.0883	0.0994	0.0985	0.0912	0.104	0.111		0.0605
7		0.0746	0.0818	0.0381	0.0345	0.0388	0.047	0.0238	0.0479	0.0383		0.0429
9		0.11	0.0793	0.101	0.0894	0.0859	0.0984	0.062	0.0855	0.0946		0.00985
10		0.0312	0.0207	0.0354	0.0289	0.0358	0.0455	0.0269	0.0453	0.0379		0.0214
16		0.0632	0.0727	0.122	0.121	0.137	0.107	0.0985	0.12	0.265		0.016
20		0.129	0.127	0.137	0.0892	0.116	0.142	0.0688	0.061	0.055		0.0473
24		0.277	0.272	0.219	0.201	0.195	0.232	0.157	0.204	0.206		0.0911
25		0.121	0.102	0.142	0.119	0.111	0.123	0.103	0.123	0.13		0.0651
29		0.911	0.812	0.878	0.848	0.817	1.1	0.6	0.573	0.837		0.0333
32		0.1	0.12	0.128	0.12	0.127	0.13	0.155	0.144	0.178		-0.00428
2		0.0541	0.0542	0.0822	0.0585	0.0769	0.0739	0.0603	0.0847	0.0696		0.0196
8		0.115	0.115	0.104	0.0967	0.111	0.0995	0.0939	0.12	0.103		0.0643
31		0.2	0.184	0.217	0.183	0.332	0.272	0.148	0.114	0.096		0.0636
11		0.0732	0.0753	0.0683	0.0703	0.0853	0.0864	0.0736	0.124	0.0691		0.0529
22		0.0718	0.0659	0.0499	0.0589	0.0832	0.0583	0.0528	0.0666	0.0609		0.0432
15		0.165	0.159	0.149	0.143	0.188	0.178	0.142	0.157	0.155		0.0524
30		0.138	0.123	0.176	0.219	0.26	0.24	0.237	0.313	0.214		0.0131
12		0.488	0.454	0.635	0.689	0.882	0.829	0.864	0.768	0.787		0.0245

## Sheet: Extended_Data_Fig_4e
		% within tdT+ cells
Cluster		All mice		NI_mouse_1	NI_mouse_2		36h_mouse_3	36h_mouse_4	36h_mouse_5	36h_mouse_6		48h_mouse_7	48h_mouse_8	48h_mouse_9
23		81.5		88.1	91.9		83.2	79.8	80.6	79.4		72.5	84.4	73.7
19		2.4		0.4	0.3		1.3	2.4	2.3	3.5		4.6	1.9	5.1
13		3.3		3.2	1.3		4.4	3.2	3.2	3.7		2.8	1.6	6.7
14		4.5		0.5	0.3		1.5	7.0	6.6	5.9		9.3	5.6	3.9
17		0.3		0.5	2.0		0	0.1	0.1	0		0	0	0
18		1.0		0	0		0.5	0.7	1.2	2.4		2.1	0.6	1.8
21		0		0	0		0	0	0	0		0	0.1	0
26		0		0	0.1		0	0	0	0		0	0	0
27		0.1		0.1	0.1		0	0	0.2	0		0	0.4	0.2
28		0.2		0.4	0.2		0.6	0.1	0.4	0.1		0	0.1	0.2
5		1.2		0.2	0.5		0.4	0.9	1.4	0.9		2.4	2.3	1.3
1		0.2		0.5	0.2		0.2	0.1	0	0		0.1	0	0.4
3		0		0.1	0.1		0	0.1	0	0		0	0	0
4		0.3		0.4	0.3		0.6	0.5	0.1	0.5		0.1	0	0.2
6		0.2		0.5	0		0.1	0.2	0.5	0.6		0	0.1	0.1
7		0.1		0	0		0.7	0	0.1	0		0.1	0.1	0.1
9		0.4		0.7	0.2		0.4	0.8	0.2	0.4		0.4	0.3	0.4
10		0.1		0.1	0.1		0.4	0	0	0.1		0	0	0.0
16		0.7		1.0	0.4		2.3	0.1	0.1	0		1.2	0.1	1.2
20		0		0	0		0	0	0	0.1		0	0	0
24		0.1		0	0		0.3	0	0.2	0		0.3	0.1	0.1
25		1.4		1.0	1.1		1.0	2.1	1.8	1.5		1.6	1.1	1.8
29		0.8		0.7	0.6		1.3	1.1	0.2	0.2		1.4	0.6	1.0
32		0.1		0.2	0		0.1	0	0	0		0	0.1	0.2
2		0.5		0.9	0.5		0.4	0.2	0.2	0.4		0.6	0.2	0.8
8		0.2		0.1	0.1		0.5	0.2	0.3	0		0.4	0.2	0.2
31		0		0	0		0.1	0.1	0	0		0	0	0
11		0.1		0.1	0.1		0	0	0.3	0.1		0	0.1	0
22		0		0	0		0	0	0	0		0	0	0
15		0		0.1	0		0	0.1	0	0.1		0	0	0
30		0		0	0		0	0	0	0		0	0	0.1
12		0.1		0	0		0	0.1	0.1	0		0	0.1	0.2

## Sheet: Extended_Data_Fig_4f
Cluster		ZeST										BL/6
23		0.639	0.565	0.619	0.591	0.621	0.603	0.555	0.477	0.598		0.102
19		0.00356	0.00145	0.0556	0.0966	0.116	0.108	0.107	0.156	0.0991		-0.202
13		0.143	0.135	0.157	0.144	0.138	0.15	0.145	0.151	0.165		0.0191
14		0.108	0.2	0.0629	0.0749	0.0622	0.0538	0.0523	0.0646	0.0722		0.205
17		-0.0672	-0.0944	-0.0195	0.0343	-0.0942	-0.0236	-0.046	-0.0913	0.507		-0.0774
18		-0.0611	-0.0644	-0.0133	-0.0079	-0.00216	0.0061	0.0221	0.0121	0.0109		-0.012
21		0.0149	0.0214	0.0009632344	0.00697	0.0123	0.0162	0.00878	0.0423	0.0182		0.00576
26		0.0412	0.0422	0.0422	0.0355	0.0529	0.0929	-0.186	0.0428	0.0331		0.0379
27		0.0186	-0.00571	0.0411	0.0474	0.0707	0.0461	0.0526	0.0921	0.0557		-0.0339
28		0.0866	0.0665	0.124	0.107	0.0679	0.101	0.121	0.105	0.138		0.0969
5		0.0691	0.0658	0.0567	0.0523	0.0645	0.0578	0.058	0.0743	0.0718		0.0548
1		0.0107	0.0143	0.00585	0.00736	0.00531	0.00503	0.00677	0.01	0.00507		-0.0141
3		0.0299	0.0407	0.0317	0.0336	0.0339	0.0309	0.0388	0.0383	0.0315		-0.00107
4		0.00622	0.0105	0.012	0.0191	0.0273	0.022	0.0192	0.0346	0.0151		-0.024
6		0.027	0.0393	0.0242	0.0252	0.0306	0.0274	0.0207	0.0343	0.0263		0.00216
7		0.0309	0.0369	0.00649	0.00573	0.0105	0.00639	0.0057	0.0176	0.00433		0.0102
9		0.0782	0.0845	0.0589	0.0496	0.0471	0.0439	0.0505	0.0505	0.051		0.0465
10		-0.0129	-0.0155	-0.014	-0.00901	-0.0031	-0.0108	-0.0103	-0.00583	-0.0126		-0.0161
16		0.0407	0.0379	0.0506	0.0431	0.0545	0.0457	0.0539	0.0628	0.0485		0.00697
20		0.00341	0.00519	0.00353	0.0093	0.00563	0.00875	0.00529	-0.00135	-0.000018621922		-0.00654
24		-0.0398	-0.0241	0.0129	0.0117	0.046	0.0152	0.0453	0.0582	0.0239		-0.0353
25		0.00002929341	0.0106	-0.02	0.00398	0.0315	0.0015	-0.0108	0.0052	-0.0173		-0.0258
29		0.0158	0.0311	0.063	0.0806	0.0731	0.0522	0.0367	0.101	0.056		-0.0138
32		0.0519	0.0517	0.0567	0.0519	0.0758	0.0463	0.0555	0.0763	0.0442		0.00064593344
2		0.111	0.114	0.111	0.115	0.113	0.105	0.116	0.105	0.119		0.0357
8		0.0585	0.0609	0.0684	0.0762	0.0816	0.0784	0.0692	0.0779	0.0749		-0.00149
31		0.0314	0.0484	0.0463	0.0581	0.0451	0.037	0.0272	-0.00545	-0.00142		0.00552
11		0.0699	0.0629	0.0686	0.0708	0.0739	0.0683	0.0577	0.0521	0.062		-0.00525
22		0.0515	0.0543	0.0479	0.0482	0.0529	0.046	0.0479	0.0286	0.0361		0.0367
15		0.0506	0.0506	0.0514	0.0575	0.0585	0.0495	0.0658	0.0611	0.0589		0.00517
30		0.097	0.102	0.0912	0.093	0.0877	0.0915	0.0878	0.0753	0.0943		0.0364
12		0.0356	0.0361	0.0253	0.0227	0.0296	0.0249	0.00898	0.0223	0.0275		0.0293
