# Supplementary material for: Novel mouse models based on intersectional genetics to identify and characterize plasmacytoid dendritic cells
Source: Nat Immunol. 2023 Mar 16;24(4):714–28. doi: 10.1038/s41590-023-01454-9 (PMC10063451; doi:10.1038/s41590-023-01454-9)
Supplement: Source Data Extended Data Fig. 5 — Statistical source data. [file 41590_2023_1454_MOESM15_ESM.xlsx]

## Sheet: Extended_Data_Fig_5g
		% GFP+ NI			% GFP+ MCMV 36h					% GFP+ MCMV 48h				% tdT+ NI			% tdT+ MCMV 36h					% tdT+ MCMV 48h
B		1.64	1.77		1.85	1.63	1.95	1.85		1.4	1.52	2.57		1.37	1.82		1.59	1.38	1.57	1.2		1.78	1.72	1.5
T		0.98	1.35		1.77	1.29	2.08	1.62		1.42	2.24	1.63		0.2	0.22		0.27	0.24	0.27	0.2		0.24	0.19	0.24
NK		0.77	1.01		2.4	2.75	6.62	4.82		4.52	4.01	3.44		0.18	0.18		0.35	0.35	0.42	0.4		0.23	0.5	0.34
NKT		1.18	0.98		1.87	2.99	4.61	3.2		3.88	1.33	1.76		0.18	0.12		0.52	0.65	1.15	0.71		0.85	0.23	0.45
neutro		0.7	0.84		1.06	0.77	0.79	0.86		0.53	0.44	0.96		0.14	0.13		0.12	0.11	0.19	0.15		0.2	0.33	0.25
cMo		1.32	1.19		3.31	9.32	14.6	9.96		10.4	14.5	5.57		0.25	0.11		0.87	1.92	1.87	1.3		2.21	1.23	1
cDC1		94.5	96.4		92.7	95.6	95.7	94.7		95	97.6	93.4		0	0.026		0.2	0.18	0.3	0.094		0.11	0.34	0.2
cDC2		96	95.6		94.1	90	84.5	84.2		82	90.8	95.6		0.044	0.043		0.071	0.031	0.072	0.027		0	0.12	0.076
pDC		5.84	3.18		4.72	6.24	6.12	7.53		9.97	6.26	8.95		93.3	86.6		86.5	83.4	84.1	82.2		82.1	82	85.6
Ly6C+ tDC		95.6	96.4		93	94.2	92.8	87.9		87	89.4	89.5		0	0		0	0	0	0.58		0	0	0
Ly6Cneg tDC		96.6	97.8		93.1	89.1	90.8	89.9		90.6	94.4	90.1		0	0.22		0	0.29	0.35	0.12		0	0.54	0.33
