# Supplementary material for: Novel mouse models based on intersectional genetics to identify and characterize plasmacytoid dendritic cells
Source: Nat Immunol. 2023 Mar 16;24(4):714–28. doi: 10.1038/s41590-023-01454-9 (PMC10063451; doi:10.1038/s41590-023-01454-9)
Supplement: Source Data Extended Data Fig. 9 — Statistical source data. [file 41590_2023_1454_MOESM16_ESM.xlsx]

## Sheet: Feuil1
cDC2 NI	cDC2 60h	cDC1 NI	cDC1 60h
0.241	0.037	0.252	0.066
0.145	0.605	0.302	0.806
0.254	0.253	0.456	0.18
0.205	0.405	0.669	0.03
0.075	0.136	0.487	0.077
0.291	0.397	0.267	0.618
0.826	0.112	0.268	0.733
0.323	0.249	0.13	0.202
0.272	0.325	0.277	0.274
0.395	0.271	0.172	0.145
0.025	0.287	0.666	0.645
0.751	0.118	0.518	0.143
0.446	0.554	0.337	0.156
0.286	0.027	0.321	0.03
0.223	0.19	0.19	0.195
0.055	0.076	0.58	0.287
0.562	0.493	0.577	0.407
0.422	0.13	0.263	0.082
0.217	0.124	0.55	0.08
0.307	0.202	0.607	0.119
0.303	0.293	0.067	0.783
0.25	0.187	0.099	0.77
0.297	0.311	0.147	0.511
0.369	0.809	0.118	0.28
0.135	0.328	0.415	0.108
0.33	0.196	0.154	0.085
0.188	0.211	0.093	0.377
0.322	0.177	0.341	0.612
0.345	0.32	0.065	0.614
0.12	0.579	0.785	0.604
0.333	0.664	0.485	0.601
0.522	0.399	0.617	0.499
0.761	0.084	0.265	0.735
0.567	0.3	0.808	0.739
0.048	0.214	0.325	0.065
0.095	0.462		0.121
0.332	0.363
0.221	0.361
0.383	0.318
0.454	0.164
0.212	0.54
0.114	0.07
	0.207
	0.303
	0.082
	0.662
