# Supplementary material for: Novel mouse models based on intersectional genetics to identify and characterize plasmacytoid dendritic cells
Source: Nat Immunol. 2023 Mar 16;24(4):714–28. doi: 10.1038/s41590-023-01454-9 (PMC10063451; doi:10.1038/s41590-023-01454-9)
Supplement: Source Data Extended Data Fig. 10 — Statistical source data. [file 41590_2023_1454_MOESM17_ESM.xlsx]

## Sheet: Extended_Data_Fig_10d
	pDC 0H	pDC-like 0H	tDC 0H	cDC2 0H	cDC1 0H	pDC 48H	pDC-like 48H	tDC 48H	cDC2 48H	cDC1 48H
Siglech	0.00183916	0.00026039	0.00034918	0.00000004237	0.000000057508	0.02784078	0.0000086988	0.0000043989	0.00000073378	0.000011771
Xcr1	0.00000014891	0.00000036363	0.00000060498	0.03171032	0.33111934	0.000046095	0.000012539	0.00036584	0.0000051138	2.21146201
Tmem176a	0.00010294	0.00630042	0.00879108	0.00096562	0.00006162	0.01299665	0.0345052	0.06553013	0.03329972	0.000011771
Tmem176b	0.00021809	0.01268139	0.02587798	0.00219043	0.00021074	0.0164346	0.05703979	0.07263152	0.0705914	0.000011771
Apod	0.00056465	0.09022784	0.00094591	0.0000044537	0.0000086585	31.9665532	4.38409892	0.4125653	0.00039308	5.14595756
